# Supplementary material for: Evaluating the Effect of Lenvatinib on Sorafenib-Resistant Hepatocellular Carcinoma Cells
Source: Int J Mol Sci. 2021 Dec 2;22(23):13071. doi: 10.3390/ijms222313071 (PMC8657692; doi:10.3390/ijms222313071)
Supplement: Supplementary file 1 [file ijms-22-13071-s001.zip]

Archive with 2 entries (2 files):
- Supplement_data.pdf
- Supplement_data.xlsx
