# Supplementary material for: Evaluating the Effect of Lenvatinib on Sorafenib-Resistant Hepatocellular Carcinoma Cells
Source: Int J Mol Sci. 2021 Dec 2;22(23):13071. doi: 10.3390/ijms222313071 (PMC8657692; doi:10.3390/ijms222313071)
Supplement: Supplementary file 1 [file ijms-22-13071-s001.zip › Supplement_data.xlsx]

## Sheet: Table 1_ data
Table 1. Statistical results of miRNAs in HCC Huh-7SR cells treated with lenvatinib when compared with untreated cells.
	Len.ce. (lenvatinib-treated. cell)1	Len.ce.2	Len.ce.3	Len.ce.4	Cr.ce. (control. cell)1	Cr.ce.2	Cr.ce.3	Cr.ce.4	p	FC (Fold Change)	FDR (False Discovery Rate)
hsa-miR-365a-3p, hsa-miR-365b-3p	340.786	322.179	300.17	375.158	264.964	265.729	305.443	291.991	0.0281687	1.1863	0.110618
hsa-miR-527, hsa-miR-518a-5p	20.1659	14.1921	8.32662	18.2295	5.66504	14.4145	12.2628	8.02259	0.194921	1.50909	0.373247
hsa-miR-548aa, hsa-miR-548t-3p	10.4179	15.2524	11.6863	15.5912	14.1921	12.2963	10.2215	16.0761	0.986839	1.00307	0.993262
hsa-let-7a-5p	102.223	52.102	115.298	115.013	81.972	85.6442	122.307	125.339	0.651343	0.926247	0.789893
hsa-let-7b-5p	33.1205	28.8847	47.3731	42.2432	23.3885	29.7785	39.1966	43.1231	0.521235	1.11909	0.688119
hsa-let-7c-5p	43.5116	40.1139	54.4737	74.0698	35.3337	30.681	62.5545	70.8219	0.713103	1.06408	0.832964
hsa-let-7d-5p	51.0365	42.3435	59.4964	68.5629	57.1544	44.5551	61.9149	62.9662	0.82772	0.977267	0.900021
hsa-let-7e-5p	53.969	40.9518	52.5071	65.1786	35.4875	30.9163	58.5856	54.4737	0.335741	1.18468	0.541714
hsa-let-7f-1-3p	6.06772	7.86911	8.02259	3.07455	10.6459	11.0704	7.56287	14.3428	0.0615656	0.573885	0.181758
hsa-let-7f-5p	122.307	113.762	110.225	171.053	111.322	107.266	144.18	130.829	0.766136	1.04812	0.867072
hsa-miR-100-5p	501.001	397.121	547.72	601.856	447.276	429.195	455.396	493.172	0.305817	1.122	0.502384
hsa-miR-101-3p	40.735	38.5717	43.6772	42.6195	31.2968	38.3299	43.7953	44.419	0.534338	1.04918	0.698706
hsa-miR-10226	22.5564	20.2708	23.0643	16.5582	24.1073	23.8574	24.7335	17.4847	0.458002	0.914249	0.649711
hsa-miR-10392-3p	75.0138	65.6065	73.1164	55.6013	106.704	92.8466	74.2346	84.6088	0.0323807	0.751514	0.120756
hsa-miR-10392-5p	145.385	156.597	153.24	143.169	152.839	137.469	127.415	137.469	0.12608	1.07781	0.289795
hsa-miR-10394-3p	23.7714	29.9835	35.6246	29.0468	12.1444	11.6182	14.8681	10.7033	0.00019664	2.4005	0.00380068
hsa-miR-10395-3p	36.9135	31.889	37.4225	39.9806	32.5065	32.7083	46.885	34.886	0.97553	0.994691	0.989934
hsa-miR-10395-5p	17.5652	22.1382	20.2708	26.1059	21.6224	22.0325	23.2652	21.5742	0.6734	0.972719	0.804073
hsa-miR-10396a-3p	21.1345	22.8475	29.2436	21.6224	10.8963	7.02134	5.54193	1.56665	0.011034	3.78994	0.056304
hsa-miR-10396a-5p	353.312	372.74	384.088	309.247	214.992	190.404	203.692	185.825	6.04782e-05	1.78559	0.00196872
hsa-miR-10396b-3p	109.338	96.2256	121.536	102.736	140.519	128.479	143.169	145.385	0.00361279	0.770932	0.0262846
hsa-miR-10396b-5p	1827.81	1924.37	2134.58	2067.36	1529.53	1773.57	1827.81	1827.81	0.05054	1.14304	0.161129
hsa-miR-10397-5p	75.3907	74.6945	87.0328	72.6041	123.426	93.0777	90.3116	81.0246	0.0718048	0.798582	0.200051
hsa-miR-10398-3p	317.355	257.29	283.055	211.836	335.221	387.334	312.938	317.355	0.0492018	0.79058	0.160165
hsa-miR-10398-5p	7.20783	9.85749	8.09626	17.3583	5.24738	7.14225	17.8992	18.8626	0.88062	0.865079	0.931049
hsa-miR-103a-1-5p	25.3052	23.8574	25.2081	28.8847	23.4526	18.1232	21.3348	23.8286	0.0552413	1.19041	0.169562
hsa-miR-103a-2-5p	13.5021	13.2698	12.8476	15.4098	10.3234	8.75763	12.7913	14.9253	0.196402	1.1759	0.374922
hsa-miR-103a-3p	2865.01	3145.53	2736.49	3348.7	2301.83	2673.16	2865.01	2970.22	0.166797	1.11892	0.338799
hsa-miR-10400-3p	877.815	1024.7	903.193	714.897	1207.89	1270.91	1036.44	993.454	0.0391575	0.780847	0.137414
hsa-miR-10400-5p	3557.77	3720.8	6001.48	4750.94	2673.16	3453.31	3720.8	3902.49	0.129616	1.31137	0.292453
hsa-miR-10401-3p	22.9699	29.0468	23.2344	29.9835	14.8267	15.2524	17.2747	23.6994	0.0202612	1.48107	0.0882502
hsa-miR-10401-5p	185.825	166.954	183.925	174.897	170.368	185.825	183.925	192.895	0.442117	0.970789	0.637412
hsa-miR-10523-5p	19.5201	20.4563	33.4819	27.7008	25.2586	37.7546	27.1745	30.1252	0.274543	0.840801	0.465591
hsa-miR-10524-5p	232.223	218.637	234.717	227.146	397.121	379.866	376.706	367.624	4.7563e-07	0.599956	0.000349993
hsa-miR-10526-3p	39.9806	32.7763	33.0388	33.5869	41.0465	40.9518	43.0137	33.3492	0.137751	0.880156	0.301462
hsa-miR-10527-5p	34.9679	25.4438	27.1365	28.5938	24.7335	14.166	19.9242	21.0093	0.0290942	1.45481	0.113891
hsa-miR-106a-5p	6001.48	5855.79	5855.79	6435.29	6435.29	6855.28	6001.48	6435.29	0.123343	0.938626	0.2858
hsa-miR-106b-3p	33.4819	34.9679	32.5065	32.0979	72.6041	56.5192	64.3752	59.5983	3.19133e-05	0.525705	0.00129243
hsa-miR-106b-5p	1974.48	1568.39	1590.08	1924.37	2498.51	2301.83	2673.16	2563.37	0.00204382	0.703139	0.0180822
hsa-miR-107	2736.49	2673.16	2673.16	2865.01	2407.74	2369.27	2563.37	2673.16	0.0321912	1.0933	0.120756
hsa-miR-11181-3p	38.3299	35.3337	47.7959	45.7274	43.1231	61.3627	48.2662	52.9714	0.0926857	0.812678	0.234801
hsa-miR-11181-5p	26.3097	31.1876	23.3019	20.6778	23.8286	26.7472	20.0325	23.3019	0.52737	1.08058	0.692523
hsa-miR-11399	33.0388	28.4596	39.7803	35.4875	33.2743	36.9135	33.3853	31.6509	0.944304	1.0114	0.974232
hsa-miR-11400	10.3786	7.02134	4.96708	5.58381	12.9603	12.1102	6.39958	2.79914	0.839997	0.815624	0.90749
hsa-miR-11401	5.72349	3.49116	3.92653	2.72641	7.12514	3.92653	7.98002	7.26592	0.0642271	0.603385	0.185628
hsa-miR-1178-3p	17.4847	26.0344	11.6182	16.431	26.6119	24.1073	14.7073	12.9603	0.737364	0.913014	0.851415
hsa-miR-1180-3p	17.4572	18.6313	20.9337	22.2959	5.14354	6.54156	13.7182	19.0173	0.0624245	1.78561	0.182551
hsa-miR-1181	87.6096	87.6096	99.5073	84.6088	47.4998	35.4171	55.1508	48.8467	0.000576271	1.92246	0.00718846
hsa-miR-1185-1-3p	141.115	116.568	130.829	120.382	175.696	179.488	130.829	129.701	0.117796	0.82651	0.27755
hsa-miR-1185-2-3p	33.9277	28.8098	38.7393	35.2801	34.4436	31.4675	31.2509	38.3299	0.930152	1.00934	0.965267
hsa-miR-1193	30.7284	29.5974	30.7284	32.2995	33.3853	33.4819	31.2968	35.0659	0.0404504	0.92587	0.139379
hsa-miR-1199-5p	27.9565	33.0388	39.0521	31.6509	30.3917	23.3885	35.7307	28.4596	0.345411	1.11637	0.551321
hsa-miR-1202	43.7953	39.0521	35.7307	28.6782	41.703	47.4998	35.1885	37.5463	0.401341	0.909341	0.600314
hsa-miR-1203	26.2763	28.1962	18.9636	20.2708	23.1869	16.508	18.7066	25.2081	0.437311	1.12077	0.631955
hsa-miR-1205	30.0376	31.2509	29.6387	19.0731	38.8742	30.9996	31.6509	36.2869	0.11116	0.798194	0.265968
hsa-miR-1207-5p	110.895	106.265	89.5613	93.0777	103.656	113.762	71.1649	83.3992	0.498658	1.07478	0.671139
hsa-miR-12113	14.9253	16.508	15.968	6.64623	23.7714	21.1567	19.2584	14.1921	0.13963	0.68957	0.302998
hsa-miR-12114	57.6349	58.8753	54.8964	48.2662	32.7083	37.1657	34.1176	41.0465	0.000812774	1.51459	0.00914001
hsa-miR-12115	125.833	100.024	101.086	121.536	124.228	152.288	128.479	110.225	0.177127	0.870463	0.350157
hsa-miR-12116	1062.76	808.612	993.454	796.004	1036.44	1207.89	1024.7	1125.61	0.0621782	0.833022	0.182262
hsa-miR-12117	33.3492	34.7933	49.149	41.2212	23.8574	35.7846	29.9186	45.7274	0.326647	1.17167	0.533065
hsa-miR-12118	30.9996	28.5938	26.6119	21.7373	23.0643	24.011	23.1869	24.9335	0.182342	1.1339	0.356391
hsa-miR-12119	48.594	46.3156	44.2408	39.5657	45.0612	50.6222	37.4225	40.5136	0.694361	1.02936	0.818803
hsa-miR-12120	290.442	317.355	407.912	340.786	133.229	161.785	139.979	143.169	5.15411e-05	2.34622	0.0018501
hsa-miR-12121	13.9062	23.1869	17.4572	21.1567	20.1659	17.1302	16.7731	22.6553	0.861532	0.986739	0.917655
hsa-miR-12126	18.8063	19.8275	22.9369	29.3324	15.4098	15.0634	25.4438	33.4819	0.795656	1.01683	0.880346
hsa-miR-12127	0.390731	1.80932	5.47231	3.01893	8.65555	9.20201	11.7233	21.2658	0.0213173	0.210266	0.0916313
hsa-miR-12128	37.0811	26.3516	27.5025	29.4547	20.6778	29.6387	22.2959	16.0035	0.0725823	1.35856	0.200374
hsa-miR-12136	8437.7	8437.7	8437.7	12068	8437.7	8437.7	8437.7	8437.7	0.355918	1.10756	0.561266
hsa-miR-122-3p	627.077	695.681	627.077	859.21	605.766	571.516	639.805	657.898	0.188175	1.13497	0.364847
hsa-miR-122-5p	7350.05	4460.69	7350.05	7350.05	7350.05	6435.29	7350.05	7350.05	0.504826	0.930681	0.675834
hsa-miR-1224-3p	14.6207	21.8549	20.899	23.8286	17.3857	22.9699	23.6994	25.8445	0.464146	0.903266	0.652452
hsa-miR-1224-5p	23.2344	16.8689	14.1921	14.8681	21.9484	14.3428	17.5652	19.7141	0.647785	0.940099	0.787142
hsa-miR-1225-3p	15.4098	27.8778	18.0729	16.9814	24.0682	19.6485	23.8286	17.2747	0.549311	0.923625	0.709834
hsa-miR-1225-5p	16.0035	21.1345	28.4596	17.7112	26.4234	16.686	13.9674	21.6224	0.754649	1.05857	0.857997
hsa-miR-1227-3p	1.70503	4.43563	9.53931	5.63415	3.07455	7.52388	4.82596	8.91955	0.6229	0.875541	0.770527
hsa-miR-1227-5p	225.975	244.875	229.756	212.663	255.419	258.967	268.935	240.443	0.0215291	0.892069	0.0918327
hsa-miR-1228-3p	118.723	132.455	124.228	108.588	139.979	164.396	157.35	145.961	0.00615878	0.796454	0.038092
hsa-miR-1228-5p	477.598	466.658	414.14	393.095	280.042	246.098	234.717	235.993	0.000103027	1.75702	0.00259192
hsa-miR-1229-3p	161.785	150.883	134.072	124.228	204.534	213.759	160.849	188.42	0.0139546	0.743872	0.065139
hsa-miR-1229-5p	114.643	104.622	90.3116	100.024	76.6611	71.8403	75.7067	71.4932	0.000866786	1.38518	0.00948402
hsa-miR-1231	15.455	12.9726	12.0846	17.1579	11.9092	11.3901	10.2583	12.735	0.0598884	1.24578	0.17723
hsa-miR-1233-3p	5.63415	13.3668	9.02729	4.04095	9.6953	5.07163	7.12514	9.58437	0.874289	1.01883	0.926568
hsa-miR-1233-5p	1691.86	1730.2	1666.36	1666.36	1827.81	1806.93	1877.12	1730.2	0.011106	0.932715	0.056304
hsa-miR-1234-3p	134.669	155.52	137.469	110.895	57.3115	53.969	45.9242	50.4196	2.9809e-05	2.59389	0.00129243
hsa-miR-1236-3p	18.1232	15.4098	23.6637	14.166	29.9835	22.9079	21.9037	29.5273	0.0318864	0.68406	0.120622
hsa-miR-1236-5p	26.9569	21.9484	16.3873	17.4572	22.3401	25.4897	14.9618	13.2698	0.62051	1.08793	0.769944
hsa-miR-1237-3p	37.6263	38.6977	47.1414	40.5136	38.7393	44.089	49.149	46.885	0.273075	0.916789	0.465232
hsa-miR-1237-5p	1391.56	1357.61	1288.86	1252.72	695.681	685.389	619.655	605.766	2.91345e-06	2.02984	0.000450491
hsa-miR-1238-3p	44.2408	46.0506	62.5545	46.885	54.0941	51.4966	76.9677	68.5629	0.120248	0.795356	0.282251
hsa-miR-1238-5p	191.699	197.226	169.184	165.221	224.247	225.975	212.663	202.912	0.0117519	0.835448	0.0577322
hsa-miR-1243	21.1996	30.3917	22.2464	28.5283	29.3324	37.271	34.4436	27.0558	0.0955335	0.799093	0.236824
hsa-miR-1246	749.785	791.328	910.033	1062.76	835.5	859.21	873.297	1009.89	0.79133	0.982115	0.877915
hsa-miR-1247-3p	330.576	376.706	353.312	338.034	230.691	208.752	221.677	212.663	1.33234e-05	1.60066	0.000867423
hsa-miR-1249-3p	159.973	159.973	175.696	138.983	187.586	188.42	197.226	166.954	0.0411036	0.857388	0.139517
hsa-miR-1249-5p	130.829	141.115	136.75	109.115	154.455	162.868	136.75	154.455	0.0532192	0.850921	0.166664
hsa-miR-125a-3p	4152.7	4152.7	3453.31	2736.49	4460.69	5623.55	4152.7	4152.7	0.0929691	0.788226	0.234801
hsa-miR-125a-5p	364.156	302.265	338.034	353.312	277.586	338.034	309.247	312.938	0.158989	1.09692	0.329809
hsa-miR-125b-1-3p	12.735	14.0235	16.431	13.0197	7.68861	15.1667	5.3755	14.2365	0.206094	1.32359	0.388035
hsa-miR-125b-5p	319.163	347.295	389.625	419.899	273.674	306.71	308.565	358.587	0.0881023	1.18312	0.226575
hsa-miR-126-3p	153.24	148.822	138.534	187.586	157.935	144.18	180.771	183.143	0.512994	0.943175	0.683072
hsa-miR-126-5p	20.7872	21.0093	19.0731	27.1365	14.7624	18.8063	21.1567	24.3992	0.417018	1.11225	0.61631
hsa-miR-1260a	17425.8	17425.8	17425.8	18927.6	17425.8	17425.8	18927.6	17425.8	1	1	1
hsa-miR-1260b	73601.1	73601.1	73601.1	73601.1	73601.1	73601.1	73601.1	73601.1		1
hsa-miR-1267	5.19088	5.4372	6.79807	3.49116	5.19088	3.32667	3.81253	3.61812	0.177485	1.31158	0.350157
hsa-miR-1268a	355.543	379.866	296.031	308.565	306.71	333.385	257.29	277.586	0.159172	1.14046	0.329809
hsa-miR-1268b	154.455	157.935	170.368	214.992	183.925	174.897	227.146	232.223	0.17616	0.852796	0.350157
hsa-miR-1269a	63.3269	56.5192	52.102	50.4196	54.8964	41.4643	37.1657	39.0521	0.0411178	1.2885	0.139517
hsa-miR-1269b	52.9714	48.594	51.2403	60.206	35.7846	41.8431	42.8775	36.053	0.0034577	1.36059	0.0256118
hsa-miR-1273c	32.7763	26.8614	28.2829	27.7836	14.2365	16.2028	16.2028	16.3594	3.34339e-05	1.83653	0.00129243
hsa-miR-1273h-5p	17.8992	15.3357	14.7624	26.6119	16.8455	18.9636	23.9221	20.6778	0.556909	0.927872	0.716214
hsa-miR-1275	84.3368	92.4698	93.6908	100.503	74.0698	81.0246	85.1367	93.6908	0.129255	1.11104	0.292301
hsa-miR-128-1-5p	155.52	164.396	147.205	136.271	193.704	200.405	172.215	172.215	0.0114205	0.817006	0.0569642
hsa-miR-128-2-5p	107.266	130.189	119.122	109.338	129.149	134.669	119.515	127.415	0.113969	0.912222	0.270076
hsa-miR-128-3p	240.443	225.975	271.396	376.706	257.29	264.964	264.964	305.443	0.989176	1.02001	0.993997
hsa-miR-1281	15.4837	24.2471	22.4005	22.9699	23.0441	17.9703	22.5564	9.81401	0.43691	1.15966	0.631955
hsa-miR-1284	8.51136	13.5831	7.0953	2.61804	11.2558	13.1922	3.2201	4.19485	0.973535	0.99827	0.988721
hsa-miR-1285-3p	1009.89	1072.83	1107.91	993.454	1072.83	1107.91	1154.41	1239.91	0.0699528	0.914543	0.196663
hsa-miR-1287-5p	69.1498	66.4626	75.7067	68.8933	66.9538	72.6041	82.6486	80.2439	0.230952	0.926474	0.414192
hsa-miR-1290	139.603	128.479	118.723	146.416	61.9149	79.0242	70.0351	77.4808	0.000146648	1.84854	0.00319473
hsa-miR-1292-5p	38.952	35.2801	28.5103	26.0344	129.701	134.072	107.266	80.0997	0.000166801	0.285448	0.00355746
hsa-miR-1296-5p	24.3992	26.6119	21.7149	23.0643	13.7182	20.0325	18.8063	27.1745	0.202287	1.20141	0.382029
hsa-miR-1298-5p	8.21273	15.1915	10.2215	5.4372	10.7427	8.65555	4.55412	1.01136	0.271424	1.56479	0.463106
hsa-miR-1301-5p	23.3885	22.5564	23.8286	17.2747	30.5787	25.089	22.0325	17.8173	0.569892	0.911332	0.725264
hsa-miR-1303	5.93119	9.93889	14.8681	13.6328	11.0704	8.85463	12.1102	17.7112	0.596952	0.891944	0.74891
hsa-miR-1304-3p	7.68861	15.455	13.819	6.84368	13.5409	13.5409	10.4803	7.73598	0.784296	0.96707	0.877405
hsa-miR-1306-5p	21.9037	28.5283	22.0325	26.3516	33.9746	20.5292	22.587	19.9242	0.804508	1.01856	0.885139
hsa-miR-1307-3p	30.1252	33.3492	31.2509	35.6246	27.9565	36.4212	47.7959	52.102	0.210037	0.793482	0.392077
hsa-miR-130a-3p	1036.44	933.1	979.679	1125.61	1444.23	1568.39	1357.61	1444.23	0.000381753	0.700809	0.00542791
hsa-miR-130b-3p	343.443	364.156	375.158	404.606	571.516	552.117	649.201	587.217	7.89931e-05	0.630225	0.00227243
hsa-miR-130b-5p	4.73533	5.07163	7.86911	3.81253	8.36084	4.8764	0.700311	8.09626	0.655071	0.975256	0.792879
hsa-miR-1323	17.3583	16.2028	15.5385	19.5575	15.2524	22.4005	20.2708	13.7539	0.836517	0.95786	0.906104
hsa-miR-133a-3p	4.15032	4.96708	7.35165	6.54156	4.23881	3.49116	1.93819	8.99019	0.363143	1.23326	0.567899
hsa-miR-133b	10.3234	17.7666	7.23781	6.99143	15.5385	9.27602	14.1137	9.06484	0.530208	0.88178	0.694774
hsa-miR-134-3p	39.8685	46.885	42.5259	43.6772	41.4643	61.7697	52.9714	53.7605	0.0831563	0.823737	0.219327
hsa-miR-134-5p	11.5327	6.84368	9.78546	4.59467	6.46966	2.11284	7.31642	4.15032	0.17336	1.6338	0.346441
hsa-miR-1343-3p	71.4932	71.8403	69.1498	74.4348	90.5875	86.6024	83.1787	72.9465	0.0240593	0.860801	0.0998705
hsa-miR-1343-5p	273.674	308.565	308.565	305.443	252.929	283.055	280.042	271.396	0.0493916	1.10008	0.160361
hsa-miR-135a-3p	18.7648	18.1232	21.5742	18.8626	12.043	12.5213	18.9636	11.5327	0.0254442	1.40436	0.103773
hsa-miR-137-3p	29.5974	14.4992	32.7083	32.5065	14.0235	10.6459	19.0173	27.8778	0.17498	1.52745	0.348551
hsa-miR-138-1-3p	18.4764	15.5385	15.2524	12.9726	19.0731	26.1059	21.1345	15.9306	0.0752277	0.75677	0.204363
hsa-miR-138-2-3p	416.037	393.095	358.587	296.031	470.691	455.396	387.334	381.943	0.152939	0.863384	0.321039
hsa-miR-138-5p	85.2978	68.5629	89.9771	91.6308	94.749	84.021	103.656	97.6702	0.159817	0.882587	0.329901
hsa-miR-139-3p	9.15309	19.8798	11.0061	7.44304	14.1137	18.0729	13.1254	14.8681	0.22382	0.789	0.405366
hsa-miR-140-3p	195.821	200.405	190.404	203.692	197.226	198.675	202.912	194.808	0.804997	0.995842	0.885139
hsa-miR-140-5p	67.169	65.7931	63.6237	71.4932	62.9662	61.9149	72.9465	87.8822	0.545197	0.938291	0.708314
hsa-miR-143-3p	18.7066	12.3877	10.4803	10.7427	13.6328	5.54193	7.58606	7.0953	0.0931822	1.54528	0.234801
hsa-miR-145-5p	9.62232	11.9658	4.59467	5.29221	6.39958	3.07455	5.66504	7.86911	0.380526	1.36799	0.582959
hsa-miR-1468-5p	12.9726	18.0729	15.2934	13.0663	21.4416	22.095	22.3401	17.5358	0.0120168	0.712188	0.0585229
hsa-miR-1469	258.967	271.396	255.419	229.756	157.35	133.229	121.536	107.767	0.000239265	1.9534	0.00414138
hsa-miR-146a-5p	12.1444	11.3901	11.9906	13.7539	11.5656	8.91955	7.9538	17.1579	0.516567	1.08075	0.684497
hsa-miR-146b-3p	6.79807	7.98002	10.0603	5.93119	2.56712	7.23781	8.60951	12.3877	0.742197	0.998944	0.854357
hsa-miR-146b-5p	25.2586	14.166	16.2759	19.9242	4.55412	26.3516	9.58437	25.2586	0.461371	1.15021	0.652263
hsa-miR-1470	25.9289	26.1059	19.6048	18.0729	25.9646	27.1365	18.284	20.1659	0.887187	0.979918	0.934928
hsa-miR-1471	26.4234	31.5618	37.9142	43.9019	34.6759	38.8742	47.4998	54.0941	0.174879	0.798208	0.348551
hsa-miR-148a-3p	1107.91	903.193	740.49	979.679	903.193	886.449	910.033	886.449	0.742468	1.04047	0.854357
hsa-miR-148a-5p	13.1922	7.37524	10.1117	14.4145	12.9726	11.9092	11.8467	11.4638	0.545926	0.935702	0.708314
hsa-miR-148b-3p	50.7646	58.1884	46.6043	58.4169	60.8019	49.3344	47.3731	55.2575	0.942191	1.00567	0.973676
hsa-miR-149-3p	204.534	211.836	207.802	218.637	182.395	204.534	188.42	187.586	0.0126582	1.10469	0.0604562
hsa-miR-149-5p	23.1869	23.2652	19.5575	16.2759	25.727	22.1382	18.9059	21.4416	0.510735	0.932808	0.680796
hsa-miR-150-3p	35.4171	35.6246	43.0137	22.8029	9.02729	13.0197	4.35427	16.5582	0.00815029	3.18575	0.0460361
hsa-miR-150-5p	0.268245	1.34887	4.15032	4.50437	10.7987	4.55412	8.14477	2.84059	0.126614	0.389997	0.289795
hsa-miR-151a-3p	260.167	246.098	240.443	306.71	221.677	230.691	240.443	264.964	0.215036	1.09986	0.397977
hsa-miR-151a-5p	532.097	455.396	416.037	532.097	381.943	362.828	416.037	404.606	0.0222656	1.2365	0.0943236
hsa-miR-151b	280.042	290.442	298.317	379.866	271.396	247.98	343.443	309.247	0.546839	1.06536	0.708314
hsa-miR-152-3p	60.8019	44.089	67.4317	62.9662	83.6447	39.5657	98.344	60.4951	0.559723	0.834211	0.718233
hsa-miR-1538	24.8622	26.2763	38.0688	38.1608	28.1962	32.0979	34.9679	39.5657	0.628855	0.944673	0.773736
hsa-miR-1539	4.4073	7.12514	2.42931	8.85463	3.87514	5.29221	14.2365	8.21273	0.461383	0.721658	0.652263
hsa-miR-154-5p	11.9906	5.66504	9.85749	7.58606	15.968	10.2583	19.6048	10.0097	0.0947219	0.628558	0.236048
hsa-miR-1587	117.113	97.2016	98.344	103.656	102.736	110.895	117.113	120.382	0.190729	0.922836	0.367709
hsa-miR-15a-3p	3.13686	4.19485	4.8764	1.34887	4.06975	4.43563	7.40955	2.56712	0.375417	0.733521	0.580488
hsa-miR-15a-5p	933.1	927.296	961.644	1036.44	927.296	927.296	927.296	1036.44	0.787324	1.01052	0.877405
hsa-miR-15b-3p	35.7307	31.0665	20.6778	35.3337	46.7434	32.7763	36.053	33.9277	0.215558	0.821461	0.397977
hsa-miR-15b-5p	451.185	477.598	432.955	440.482	587.217	565.361	565.361	537.648	0.000201413	0.799003	0.00383289
hsa-miR-16-2-3p	28.2829	30.4865	32.2995	44.5551	33.7348	27.0558	39.5657	40.1139	0.785155	0.9655	0.877405
hsa-miR-16-5p	5623.55	6001.48	5623.55	6001.48	5360.7	5360.7	5855.79	5855.79	0.296277	1.03642	0.49194
hsa-miR-17-3p	134.072	112.745	117.787	150.514	142.416	152.839	175.696	173.597	0.0339002	0.799194	0.12518
hsa-miR-17-5p	6435.29	5360.7	5360.7	5623.55	5623.55	6001.48	6435.29	6855.28	0.19084	0.914297	0.367709
hsa-miR-181a-2-3p	25.089	24.9335	16.8455	24.9335	19.9242	21.2658	11.9658	15.2934	0.113172	1.34116	0.269218
hsa-miR-181a-5p	111.322	125.833	118.301	128.479	83.3992	93.8521	104.243	104.243	0.0102492	1.25457	0.0537214
hsa-miR-181b-5p	28.8847	37.6263	41.8431	46.4617	29.5974	26.8614	33.4819	35.8873	0.151157	1.23038	0.317996
hsa-miR-181c-5p	8.06397	16.7731	10.7987	8.09626	7.35165	6.92267	8.99019	9.27602	0.220191	1.34392	0.400755
hsa-miR-181d-5p	21.0093	21.7373	23.8574	23.2344	14.7073	9.81401	15.8393	12.4392	0.00254503	1.70149	0.0212717
hsa-miR-182-5p	384.088	370.88	347.295	512.571	458	393.095	414.14	429.195	0.549734	0.953025	0.709834
hsa-miR-1825	6.64623	12.8749	12.6881	14.5783	12.197	14.8681	17.4572	12.6881	0.278032	0.817813	0.469844
hsa-miR-183-3p	5.24738	12.4904	8.26905	12.4904	8.46043	5.4372	6.20013	10.9629	0.485681	1.23942	0.663754
hsa-miR-184	14.9618	11.6863	8.75763	7.20783	9.93889	8.02259	4.73533	4.59467	0.11453	1.56142	0.270886
hsa-miR-185-3p	10.532	16.0035	7.68861	7.23781	11.3592	10.5506	10.3786	15.5912	0.409862	0.865962	0.608
hsa-miR-185-5p	124.9	93.0777	131.311	138.534	125.833	130.829	147.205	149.879	0.220163	0.880949	0.400755
hsa-miR-186-5p	422.925	335.221	455.396	372.74	466.658	487.421	477.598	501.001	0.026048	0.820769	0.104671
hsa-miR-187-3p	16.2028	20.1409	14.9253	20.2216	18.6313	18.7648	16.5582	18.0729	0.860469	0.99255	0.917655
hsa-miR-187-5p	1877.12	2301.83	2369.27	1773.57	2369.27	2736.49	2301.83	2443.74	0.0768159	0.844737	0.206568
hsa-miR-188-5p	17.9703	19.6485	24.6378	22.1382	20.2708	24.7335	30.681	23.2652	0.210143	0.8529	0.392077
hsa-miR-18a-3p	39.1966	40.2623	37.0811	38.6977	62.1276	50.7646	55.6013	44.6759	0.00502214	0.728237	0.0326968
hsa-miR-18a-5p	552.117	547.72	612.974	664.516	791.328	735.457	933.1	826.552	0.00312309	0.723375	0.0238473
hsa-miR-18b-3p	21.3633	22.9699	21.3348	24.4754	34.1176	29.4547	37.3971	30.9996	0.000899702	0.683065	0.00956253
hsa-miR-18b-5p	481.961	493.172	481.961	487.421	633.6	627.077	735.457	714.897	0.000204503	0.71726	0.00383289
hsa-miR-1908-5p	910.033	1107.91	1154.41	953.048	678.669	796.004	808.612	749.785	0.00473499	1.36014	0.0316604
hsa-miR-1909-3p	190.404	194.808	191.699	183.143	167.653	182.395	158.46	191.699	0.106386	1.08547	0.25603
hsa-miR-1909-5p	24.9335	27.3397	34.6759	25.2586	24.7862	36.053	28.6782	31.2968	0.525888	0.928763	0.692047
hsa-miR-191-5p	979.679	1036.44	1009.89	1327.71	961.644	1072.83	961.644	1154.41	0.620561	1.04896	0.769944
hsa-miR-1910-3p	48.8467	52.9714	40.5136	42.7537	61.3627	70.5926	42.2432	54.8964	0.156915	0.807898	0.326774
hsa-miR-1910-5p	11.5656	16.3873	16.8689	12.8476	14.9618	18.8626	18.6313	15.3597	0.178609	0.850389	0.351814
hsa-miR-1911-5p	3.78206	10.3786	18.9059	7.81287	16.7343	21.3348	6.84368	10.2215	0.417744	0.741452	0.616646
hsa-miR-1913	657.898	612.974	657.898	619.655	749.785	791.328	762.349	796.004	0.000176146	0.822214	0.00369309
hsa-miR-1914-3p	87.0328	100.503	92.4698	86.6024	98.6324	89.0682	81.8526	79.6555	0.428996	1.04983	0.627523
hsa-miR-1915-3p	150.883	183.143	205.68	183.925	92.4698	108.588	114.643	121.536	0.00118307	1.65501	0.011898
hsa-miR-1915-5p	45.4238	57.3115	46.3156	37.7546	63.0704	68.5629	55.2575	58.7538	0.0274657	0.76047	0.109245
hsa-miR-192-3p	35.8873	41.8431	43.7953	42.3435	19.9812	15.968	24.5879	28.8847	0.0036361	1.83254	0.0262846
hsa-miR-192-5p	2244.57	1974.48	1924.37	2301.83	1730.2	1730.2	1730.2	1773.57	0.00579335	1.21267	0.0367506
hsa-miR-193a-3p	82.6486	71.1649	79.6555	77.2405	63.3269	89.5613	84.3368	88.6348	0.667976	0.953507	0.800941
hsa-miR-193a-5p	12.1102	12.6285	12.1841	6.67697	7.98002	9.93889	5.02545	7.56287	0.1409	1.42916	0.304176
hsa-miR-193b-3p	187.586	204.534	194.808	221.677	141.733	157.35	154.455	148.822	0.000474353	1.34239	0.0063094
hsa-miR-193b-5p	30.681	27.9565	30.1252	30.7284	15.8784	17.4847	22.7003	24.5319	0.00836158	1.48261	0.0468965
hsa-miR-194-3p	6.84368	7.44304	4.55412	4.96708	8.51136	9.18366	4.43563	4.96708	0.664356	0.878595	0.800203
hsa-miR-194-5p	3902.49	2865.01	3145.53	3557.77	2443.74	2443.74	2498.51	2736.49	0.00863891	1.33078	0.0474948
hsa-miR-195-5p	379.866	381.943	404.606	347.295	372.74	451.185	397.121	462.769	0.136086	0.898977	0.299534
hsa-miR-196a-5p	268.935	255.419	312.938	312.938	244.875	232.223	306.71	258.967	0.258525	1.10305	0.449075
hsa-miR-196b-5p	113.475	103.656	112.745	118.301	74.2346	66.9538	89.5613	88.035	0.00365369	1.40589	0.0262846
hsa-miR-197-3p	15.3357	16.5582	15.6303	14.9253	17.0816	22.4816	15.1667	16.2759	0.234298	0.879498	0.417433
hsa-miR-197-5p	547.72	587.217	561.82	552.117	844.266	993.454	826.552	791.328	0.000179571	0.650791	0.00369755
hsa-miR-1972	34.2718	39.1966	38.4564	36.5462	59.9042	53.7605	68.3246	51.9872	0.000596743	0.634555	0.00723697
hsa-miR-1973	2443.74	2443.74	2498.51	2563.37	2134.58	2134.58	2407.74	2407.74	0.0446728	1.09518	0.147755
hsa-miR-1976	47.4998	55.2575	53.539	53.539	65.7931	62.2969	58.8753	61.7697	0.00550454	0.84361	0.0352804
hsa-miR-198	10.2215	4.67696	8.60951	0.390731	10.1117	7.4745	2.79914	5.47231	0.561867	0.924242	0.71919
hsa-miR-19a-3p	1087.46	1050.45	1125.61	1239.91	1491.32	1391.56	1444.23	1491.32	0.00060448	0.773993	0.00725963
hsa-miR-19b-3p	3453.31	3453.31	3557.77	3720.8	4152.7	4152.7	4460.69	4460.69	0.000377881	0.823437	0.00542791
hsa-miR-200b-3p	22.0325	25.2586	24.9335	33.4819	17.7666	9.06484	21.6637	21.9484	0.093263	1.50058	0.234801
hsa-miR-203b-5p	6.20013	4.7807	6.06772	6.39958	5.72349	4.23881	5.47231	5.24738	0.23114	1.13375	0.414192
hsa-miR-204-3p	3145.53	3557.77	3720.8	3145.53	2865.01	2865.01	3145.53	3145.53	0.0567467	1.12882	0.172471
hsa-miR-204-5p	19.7141	13.819	16.5582	17.8173	16.7906	13.2273	17.9703	16.8455	0.673419	1.04743	0.804073
hsa-miR-206	10.7033	8.46043	19.8798	17.6761	22.8475	24.6378	27.5025	20.3381	0.0358283	0.595008	0.128836
hsa-miR-208a-5p	33.8512	41.9401	40.2623	37.3971	42.0174	48.594	50.7646	37.4225	0.126976	0.858232	0.289795
hsa-miR-20a-3p	33.6669	27.1365	17.5358	31.2968	30.9163	23.0643	32.0979	29.4547	0.667485	0.948957	0.800941
hsa-miR-20a-5p	5071.79	5623.55	4460.69	5071.79	6001.48	4880.24	5360.7	5071.79	0.451921	0.94903	0.645526
hsa-miR-20b-3p	7.37524	7.58606	7.4745	2.17777	8.06397	5.63415	7.44304	6.26244	0.532973	0.898188	0.697659
hsa-miR-20b-5p	4880.24	4880.24	4152.7	4460.69	5071.79	5071.79	5071.79	5360.7	0.0321487	0.892973	0.120756
hsa-miR-21-5p	5360.7	6435.29	5071.79	5360.7	5855.79	5855.79	5623.55	5623.55	0.521172	0.968195	0.688119
hsa-miR-210-3p	228.875	221.677	201.808	244.875	202.912	189.474	211.836	211.836	0.0998007	1.09948	0.243979
hsa-miR-210-5p	67.7894	78.3023	57.6349	54.3268	80.4812	74.6945	70.8219	66.4626	0.198302	0.882354	0.377965
hsa-miR-211-3p	42.5259	43.7953	41.1277	41.4643	46.3156	45.3383	35.8873	45.4238	0.773564	0.976575	0.873082
hsa-miR-2110	46.4617	48.8467	37.5463	33.8512	59.5983	52.6593	42.6195	43.7953	0.183026	0.839099	0.357103
hsa-miR-2113	77.2405	76.3757	83.3992	81.8526	73.5966	70.0351	65.6065	85.2978	0.212506	1.08261	0.3947
hsa-miR-2116-3p	33.2743	34.1176	35.0659	30.2703	37.271	41.1277	37.5463	31.7203	0.148956	0.898845	0.314857
hsa-miR-212-3p	8.65555	7.68861	11.0704	7.37524	8.91955	16.045	11.0061	20.1409	0.0745783	0.62001	0.20365
hsa-miR-214-3p	61.9149	52.3196	83.6447	71.8403	39.7803	39.4728	72.6041	54.3268	0.156644	1.30815	0.326761
hsa-miR-215-5p	1288.86	1252.72	1464.14	1621.85	953.048	1087.46	1087.46	1288.86	0.0303009	1.27412	0.116767
hsa-miR-216b-5p	21.6637	14.9826	9.50852	14.9618	12.1841	8.32662	10.1852	10.3786	0.0969783	1.48795	0.238493
hsa-miR-217-5p	5.29221	2.61804	12.7913	8.55548	2.322	3.13686	7.37524	7.12514	0.472394	1.46584	0.657312
hsa-miR-218-5p	166.954	150.07	161.785	195.821	110.225	95.5697	170.368	139.979	0.0851251	1.30706	0.223093
hsa-miR-22-3p	3348.7	3348.7	3348.7	3453.31	3557.77	3145.53	3453.31	3348.7	0.985857	0.999563	0.993083
hsa-miR-22-5p	207.802	217.205	165.221	252.929	229.756	205.68	247.98	217.205	0.468049	0.936195	0.653549
hsa-miR-221-3p	927.296	877.815	844.266	961.644	1154.41	1062.76	1391.56	1146.43	0.00550114	0.75939	0.0352804
hsa-miR-222-3p	426.849	360.953	429.195	481.961	552.117	537.648	552.117	639.805	0.00589769	0.744606	0.0372216
hsa-miR-224-3p	4.23881	5.97219	5.72349	0.84917	4.15032	4.7807	3.7378	3.07455	0.754507	1.06608	0.857997
hsa-miR-2276-3p	41.4643	30.9996	34.2718	39.7803	42.8775	43.3506	37.0193	49.3344	0.11354	0.848965	0.269576
hsa-miR-2278	39.4728	35.4171	32.0192	27.8778	29.1751	36.8113	24.0682	32.5065	0.428842	1.09975	0.627523
hsa-miR-2355-5p	4.19485	1.01136	8.65555	3.13686	1.93819	0.390731	6.67697	5.72349	0.678062	1.15406	0.806502
hsa-miR-2392	565.361	561.82	537.648	455.396	532.097	612.974	537.648	552.117	0.397112	0.948716	0.5976
hsa-miR-23a-3p	1666.36	1666.36	1568.39	1730.2	1568.39	1357.61	1491.32	1391.56	0.0136021	1.14158	0.0637341
hsa-miR-23b-3p	2498.51	2498.51	1974.48	2443.74	2970.22	2498.51	2369.27	2301.83	0.396157	0.928539	0.59689
hsa-miR-23c	376.706	384.088	362.828	407.912	338.034	319.163	330.576	328.017	0.00143057	1.16396	0.0136124
hsa-miR-24-2-5p	12.1841	20.5292	11.3257	13.5409	18.9636	15.5912	10.7033	3.92653	0.480524	1.17069	0.661405
hsa-miR-24-3p	1621.85	1529.53	1827.81	1806.93	1590.08	1621.85	1773.57	1806.93	0.968951	0.999072	0.986496
hsa-miR-2467-3p	41.9401	37.271	39.1966	38.8742	51.4966	50.4196	40.735	41.8431	0.0568912	0.852503	0.172486
hsa-miR-25-3p	894.345	894.345	791.328	1024.7	1146.43	1176.77	1239.91	1357.61	0.00286157	0.732558	0.0226908
hsa-miR-25-5p	26.8614	33.1205	33.9277	30.6329	22.7003	34.9679	24.011	30.4865	0.348675	1.11034	0.554593
hsa-miR-26a-5p	2563.37	2244.57	2865.01	2673.16	2067.36	2067.36	2244.57	2369.27	0.0355502	1.18261	0.128584
hsa-miR-26b-3p	13.2698	18.7648	22.7003	15.6303	17.1302	17.5358	20.1659	26.9569	0.362428	0.860329	0.567497
hsa-miR-26b-5p	1270.91	844.266	1327.71	1391.56	1176.77	1154.41	1207.89	1270.91	0.917233	1.00509	0.956676
hsa-miR-27a-3p	1207.89	1176.77	1087.46	1357.61	1050.45	1050.45	1107.91	1087.46	0.0542298	1.12417	0.168126
hsa-miR-27b-3p	1491.32	1444.23	1357.61	1444.23	1327.71	1239.91	1327.71	1207.89	0.0092458	1.12427	0.0497263
hsa-miR-28-3p	66.2608	59.2813	70.0351	85.2978	58.4169	60.8019	62.9662	70.2506	0.286955	1.11266	0.481633
hsa-miR-28-5p	487.421	532.097	470.691	649.201	440.482	447.276	470.691	479.901	0.102233	1.16377	0.247966
hsa-miR-2861	796.004	873.297	933.1	877.815	826.552	844.266	894.345	873.297	0.778513	1.01214	0.874678
hsa-miR-296-3p	60.6368	61.9149	48.1105	58.5856	51.9872	54.4737	55.9604	45.2221	0.240434	1.10405	0.425123
hsa-miR-296-5p	397.121	387.334	419.899	364.156	493.172	458	487.421	447.276	0.00277157	0.831718	0.0222625
hsa-miR-29a-3p	1050.45	1087.46	1024.7	1176.77	910.033	979.679	993.454	1062.76	0.0728686	1.09971	0.200374
hsa-miR-29b-1-5p	128.479	134.072	117.113	134.669	150.883	124.228	132.455	109.115	0.992764	0.995455	0.995178
hsa-miR-29b-2-5p	54.7018	50.6222	53.969	59.4964	50.6222	40.735	52.6593	58.9933	0.368442	1.07773	0.572708
hsa-miR-29b-3p	375.158	402.206	367.624	493.172	455.396	501.001	521.868	506.485	0.0357171	0.825373	0.128811
hsa-miR-29c-3p	308.565	227.146	273.674	298.317	319.163	286.4	328.017	330.576	0.12148	0.876238	0.283071
hsa-miR-29c-5p	22.9079	22.9369	13.5021	20.0682	35.6246	24.5319	22.1739	20.0325	0.207084	0.77582	0.389305
hsa-miR-301a-3p	34.5175	29.4547	35.8873	41.703	39.4728	31.7203	45.4238	47.7959	0.258562	0.861018	0.449075
hsa-miR-302c-3p	15.1371	19.7141	9.12357	10.2776	13.9674	13.3251	2.42931	9.34767	0.330637	1.38861	0.536039
hsa-miR-302c-5p	48.4091	54.4737	42.3435	32.4199	82.3946	82.6486	58.1884	49.7686	0.0463725	0.650718	0.152561
hsa-miR-3059-5p	29.9835	20.6778	19.9242	18.9059	25.089	24.7862	13.4425	15.7479	0.480278	1.13186	0.661405
hsa-miR-3064-3p	21.9484	33.5869	27.0558	30.5787	43.2281	42.7537	51.0365	41.9401	0.0038472	0.63238	0.0271942
hsa-miR-3064-5p	12.7913	12.0846	21.8549	24.1478	5.78029	6.26244	15.455	16.2028	0.149156	1.62191	0.314857
hsa-miR-3065-3p	30.4865	37.3971	19.5201	25.9289	36.1463	43.0137	26.7472	28.5938	0.342523	0.842615	0.548125
hsa-miR-3074-3p	9.93889	16.045	11.811	8.75763	14.5267	12.8476	12.2963	15.1371	0.232041	0.849379	0.414192
hsa-miR-3085-3p	49.149	60.6368	54.7018	45.9242	69.1498	65.6065	64.6803	54.238	0.0580406	0.829455	0.173421
hsa-miR-3085-5p	69.8468	62.1276	87.6096	77.4808	71.0182	72.0723	93.8521	98.96	0.332553	0.884378	0.53844
hsa-miR-30a-3p	21.8549	18.5056	22.5564	22.5564	27.3397	12.735	7.68861	14.2844	0.163625	1.37754	0.335107
hsa-miR-30a-5p	347.295	340.786	385.329	385.329	358.587	364.156	358.587	414.14	0.626332	0.975438	0.773736
hsa-miR-30b-5p	953.048	639.805	886.449	835.5	933.1	826.552	886.449	903.193	0.421099	0.933933	0.620857
hsa-miR-30c-5p	1146.43	1125.61	1050.45	1107.91	1062.76	1009.89	1009.89	933.1	0.0236087	1.10329	0.0986618
hsa-miR-30d-5p	229.756	212.663	280.042	300.17	228.875	261.834	277.586	280.042	0.747898	0.975481	0.856258
hsa-miR-30e-3p	92.1508	77.9375	82.0939	98.344	62.5545	64.3752	78.7239	84.3368	0.0771834	1.20875	0.206658
hsa-miR-30e-5p	372.74	328.017	330.576	414.14	340.786	385.329	407.912	407.912	0.376182	0.937439	0.580717
hsa-miR-3126-5p	79.0242	74.2346	70.8219	67.7894	43.6772	48.1105	38.8742	42.5259	7.5417e-05	1.68528	0.00227243
hsa-miR-3130-5p	86.6024	85.6442	80.2439	76.1521	96.5228	118.301	115.866	104.622	0.0024883	0.75496	0.0210713
hsa-miR-3131	65.7931	38.952	53.7605	51.0365	40.9518	52.102	40.1139	55.9604	0.509517	1.10794	0.680796
hsa-miR-3135b	181.506	179.488	182.395	232.223	300.17	260.167	317.355	308.565	0.00136827	0.653831	0.0132231
hsa-miR-3137	88.4167	85.1367	75.204	70.5926	107.266	106.704	91.6308	88.4167	0.0277557	0.810498	0.109693
hsa-miR-3138	26.3516	13.2273	16.0761	23.6007	16.3873	15.9306	20.866	21.1567	0.853575	1.06612	0.914159
hsa-miR-3141	100.799	98.344	106.704	96.8374	103.21	104.243	94.749	90.9577	0.550803	1.02423	0.710473
hsa-miR-3144-3p	24.7862	25.9289	38.3299	22.0325	42.5259	35.3337	35.6246	41.2212	0.0351095	0.717993	0.127737
hsa-miR-3147	45.0612	39.9806	23.1869	30.9996	46.885	44.2408	29.9835	25.6198	0.811818	0.948879	0.889477
hsa-miR-3150a-3p	84.021	81.8526	104.243	101.506	116.568	127.415	134.072	122.307	0.00480104	0.742706	0.0319295
hsa-miR-3151-3p	55.9604	70.0351	51.7646	44.2408	70.5926	76.3757	49.45	64.3752	0.273453	0.851252	0.465232
hsa-miR-3151-5p	23.9221	22.7003	15.8784	20.7872	32.9363	28.2829	16.9427	20.5925	0.430138	0.843385	0.627523
hsa-miR-3152-5p	14.3147	15.8784	28.4033	19.1017	21.5742	26.6119	31.1876	34.5175	0.0692307	0.682213	0.19592
hsa-miR-3154	639.805	601.856	565.361	470.691	714.897	749.785	612.974	695.681	0.0442756	0.82129	0.147247
hsa-miR-3155b	30.5787	32.2995	23.0441	26.5122	41.8431	42.8775	33.5869	23.6637	0.220302	0.791953	0.400755
hsa-miR-3156-3p	5.47231	8.14477	7.56287	8.21273	8.40061	9.89318	7.86911	8.14477	0.181731	0.856738	0.356262
hsa-miR-3156-5p	16.9427	15.9306	16.9814	23.1869	11.811	17.2984	20.8288	14.166	0.378629	1.13942	0.581818
hsa-miR-3158-3p	14.5783	4.06975	15.2093	7.65548	6.20013	11.811	13.6328	4.04095	0.760443	1.16332	0.862999
hsa-miR-3158-5p	70.0351	77.2405	74.4348	73.3956	44.8443	42.2432	48.1105	45.9242	6.85365e-06	1.62932	0.000731907
hsa-miR-3160-3p	20.866	11.5656	15.455	15.968	9.62232	16.431	17.4847	21.3633	0.992279	0.983873	0.995178
hsa-miR-3160-5p	1.01136	5.19088	2.61804	7.56287	9.06484	5.14354	9.15309	5.93119	0.137307	0.559292	0.301151
hsa-miR-3162-3p	19.6048	33.9277	21.6224	22.587	32.4199	30.4865	14.6648	23.1064	0.97315	0.970841	0.988721
hsa-miR-3162-5p	81.0246	76.6611	83.1787	80.0997	50.7646	65.9612	65.1786	81.2909	0.0735859	1.21949	0.201715
hsa-miR-3173-3p	4.55412	7.40955	4.82596	2.11284	7.9538	5.50284	1.01136	10.5506	0.900692	0.755537	0.942602
hsa-miR-3173-5p	10.9223	9.78546	10.8963	12.1841	4.82596	11.3592	14.5267	13.5409	0.799413	0.989501	0.880564
hsa-miR-3175	2301.83	2067.36	1877.12	1877.12	2736.49	2563.37	2443.74	2134.58	0.0344741	0.822361	0.126167
hsa-miR-3176	246.098	261.834	242.025	258.967	325.178	340.786	322.179	322.179	3.05159e-05	0.769981	0.00129243
hsa-miR-3177-3p	138.983	130.829	128.479	141.115	258.967	217.205	225.975	203.692	8.95026e-05	0.595478	0.00235563
hsa-miR-3178	678.669	714.897	685.389	627.077	432.955	381.943	389.625	360.953	2.33963e-05	1.72857	0.00120589
hsa-miR-3180	132.455	141.733	164.396	129.701	106.265	100.024	106.265	99.5073	0.00136725	1.37913	0.0132231
hsa-miR-3180-3p	85.6442	84.3368	100.503	92.8466	46.1548	47.3731	63.3269	52.3196	0.000507427	1.73698	0.00667753
hsa-miR-3180-5p	2.322	6.14061	12.6651	7.31642	3.61812	1.41679	11.4638	2.42931	0.364458	1.50275	0.569236
hsa-miR-3184-3p	7.86911	8.65555	18.0303	15.2093	7.65548	12.0846	14.3428	16.045	0.904591	0.992746	0.945883
hsa-miR-3184-5p	31.8269	39.7803	29.01	28.3465	24.3236	31.5618	18.7648	23.2344	0.0748579	1.31751	0.203963
hsa-miR-3185	57.1544	74.0698	85.2978	81.2909	60.345	78.414	76.6611	96.5228	0.748274	0.954703	0.856258
hsa-miR-3186-3p	164.396	172.215	145.385	156.597	194.808	218.637	174.897	215.688	0.0112412	0.794241	0.0565261
hsa-miR-3187-3p	24.3236	31.4675	30.3917	34.6759	20.3846	20.3846	19.7694	23.7714	0.00610405	1.4335	0.0379432
hsa-miR-3187-5p	35.6246	36.4212	29.5273	37.4225	40.5136	39.0521	50.4196	38.952	0.0561251	0.822764	0.171424
hsa-miR-3188	63.8416	60.206	67.169	61.7697	49.3344	59.4964	53.539	59.4964	0.0403022	1.14026	0.139256
hsa-miR-3189-3p	15.2093	14.2844	15.7479	22.3401	11.6182	12.6651	20.4563	19.6048	0.727792	1.05031	0.844354
hsa-miR-3189-5p	8.80501	12.7913	12.5539	9.93889	21.3633	20.4563	21.3633	19.1017	0.000538484	0.535812	0.00693859
hsa-miR-3190-3p	9.48545	21.5742	15.1667	15.1667	4.8764	12.5539	15.2524	9.20201	0.207591	1.46576	0.389494
hsa-miR-3191-3p	46.3156	44.8443	58.5856	56.9096	48.1105	46.885	57.1544	57.9428	0.837789	0.983638	0.906388
hsa-miR-3191-5p	5.66504	8.91955	11.5327	12.735	2.72641	17.6052	13.3668	12.8476	0.956343	0.834709	0.981472
hsa-miR-3192-5p	6.14061	2.91566	7.20783	5.02545	5.50284	5.19088	1.70503	4.7807	0.480682	1.23924	0.661405
hsa-miR-3193	36.5462	33.9746	21.1567	33.1205	44.419	35.0659	26.9569	27.7008	0.685003	0.930338	0.812414
hsa-miR-3194-5p	54.8964	62.2969	72.6041	69.8468	47.6763	57.3115	53.7605	67.169	0.189014	1.14929	0.365901
hsa-miR-3195	193.704	207.802	237.858	257.29	235.993	207.802	283.055	252.929	0.368533	0.91516	0.572708
hsa-miR-3196	2134.58	2134.58	2244.57	2244.57	1357.61	1444.23	1621.85	1666.36	0.000346165	1.43813	0.00542033
hsa-miR-3197	664.516	657.898	605.766	639.805	664.516	639.805	595.227	547.72	0.33035	1.04933	0.536039
hsa-miR-3198	9.50852	4.4073	7.81287	7.26592	1.34887	9.29878	6.92267	7.31642	0.510538	1.16506	0.680796
hsa-miR-32-5p	51.9872	45.0612	54.3268	47.6763	39.1966	41.0465	37.6263	44.2408	0.00954725	1.22788	0.0506865
hsa-miR-3200-3p	32.9363	33.4819	34.886	22.2464	49.9302	28.5103	21.5742	19.6485	0.722394	1.03249	0.839851
hsa-miR-3200-5p	94.749	75.7067	96.2256	94.4119	93.6908	90.5875	108.588	97.2016	0.295704	0.925719	0.491647
hsa-miR-3202	10.2776	12.1444	13.1254	9.20201	1.70503	4.67696	9.29878	7.58606	0.0776897	1.92331	0.207564
hsa-miR-320a-3p	724.027	685.389	695.681	740.49	859.21	877.815	844.266	927.296	0.000244596	0.811035	0.00414138
hsa-miR-320a-5p	3.01893	4.50437	10.611	4.55412	7.44304	11.6697	8.40061	8.51136	0.0930318	0.629802	0.234801
hsa-miR-320b	695.681	678.669	678.669	762.349	724.027	808.612	791.328	859.21	0.0348288	0.884452	0.127089
hsa-miR-320c	443.18	419.899	447.276	458	512.571	462.769	458	512.571	0.0393233	0.908754	0.137414
hsa-miR-320d	387.334	429.195	381.943	426.849	429.195	466.658	432.955	455.396	0.0436604	0.91095	0.146363
hsa-miR-320e	362.828	385.329	397.121	451.185	426.849	407.912	479.901	487.421	0.103896	0.885899	0.251504
hsa-miR-323a-5p	22.6553	25.9646	27.6389	22.4005	31.8269	22.8029	25.9646	23.3885	0.621845	0.948802	0.770527
hsa-miR-324-3p	143.169	118.301	160.849	136.75	166.954	187.586	194.808	182.395	0.00871327	0.764025	0.0476917
hsa-miR-324-5p	83.6447	69.1498	78.414	97.6702	70.2506	62.9662	89.9771	76.3757	0.400371	1.09784	0.599587
hsa-miR-326	8.40061	12.8476	10.3234	9.27602	13.2273	9.62232	9.06484	9.72253	0.874884	0.981041	0.926568
hsa-miR-328-3p	11.1234	16.1588	14.2365	19.0173	17.3583	16.2759	20.9337	15.0634	0.299613	0.869381	0.495483
hsa-miR-328-5p	402.206	416.037	360.953	362.828	375.158	322.179	298.317	306.71	0.0340287	1.18402	0.125278
hsa-miR-330-3p	20.0682	23.7714	28.8098	25.4897	16.2028	22.6553	22.9079	25.089	0.339164	1.12992	0.543835
hsa-miR-330-5p	20.0325	9.34767	32.4199	32.1794	25.3052	24.5879	42.5259	37.0193	0.258844	0.726056	0.449075
hsa-miR-331-3p	180.771	178.145	180.771	193.704	195.821	178.145	204.534	193.704	0.190394	0.949739	0.367709
hsa-miR-335-5p	87.3992	81.2909	57.3115	100.799	114.643	90.3116	95.5697	85.1367	0.234794	0.847378	0.417433
hsa-miR-338-3p	14.6648	13.0663	6.92267	10.1852	4.4073	2.91566	10.6459	1.34887	0.0588949	2.32113	0.174707
hsa-miR-339-3p	19.5575	23.0643	23.4526	30.8228	14.3147	13.819	20.1409	17.2984	0.0234426	1.4777	0.0982998
hsa-miR-339-5p	82.3946	73.3956	59.9042	60.8019	93.0777	77.9375	75.3907	68.1296	0.239787	0.879062	0.424953
hsa-miR-33a-3p	14.7073	18.8626	20.2216	23.7714	18.7648	11.1976	12.6285	14.9826	0.0903706	1.3472	0.231926
hsa-miR-340-5p	13.819	7.4745	14.166	18.9636	14.8681	10.8583	23.6637	11.6697	0.668206	0.891309	0.800941
hsa-miR-342-3p	50.1716	53.2061	50.4196	60.4951	57.6349	56.9096	67.7894	69.8468	0.0576322	0.849757	0.173369
hsa-miR-345-3p	20.3381	21.4416	26.3097	21.8549	17.4572	15.4837	16.045	11.0704	0.0113257	1.49766	0.0567202
hsa-miR-345-5p	73.8108	72.6041	82.3946	87.0328	79.0242	84.3368	87.0328	95.0498	0.171468	0.91431	0.343769
hsa-miR-346	14.1137	17.5358	20.5925	21.9037	17.5652	24.4754	16.3594	25.9289	0.449903	0.879245	0.643387
hsa-miR-34a-3p	19.2584	14.9253	18.7648	9.78546	14.166	10.7033	6.26244	8.72535	0.09371	1.57397	0.23513
hsa-miR-34a-5p	479.901	414.14	477.598	547.72	343.443	325.178	379.866	422.925	0.0170497	1.30443	0.0769727
hsa-miR-34b-5p	119.122	124.9	120.986	117.787	76.9677	72.2811	83.3992	91.3994	0.000254442	1.48989	0.00414138
hsa-miR-34c-3p	11.3901	10.4803	12.4904	11.6393	8.60951	5.47231	9.6953	9.15309	0.0392408	1.39689	0.137414
hsa-miR-3605-3p	14.166	17.3583	7.26592	7.73598	17.2343	17.5652	10.0603	14.7624	0.287906	0.78035	0.482574
hsa-miR-3605-5p	25.4438	28.5103	25.089	23.6637	26.2763	37.8701	19.3634	32.0979	0.567164	0.888408	0.72328
hsa-miR-361-3p	38.6977	37.9142	44.419	35.1885	39.0521	36.1463	35.4171	43.0137	0.814608	1.01686	0.890955
hsa-miR-3610	1.15981	3.01893	5.29221	8.14477	2.11284	4.04095	4.67696	0.390731	0.453373	1.56982	0.646855
hsa-miR-3613-3p	2.91566	3.81253	2.17777	12.197	3.13686	1.80932	1.56665	2.322	0.153383	2.38861	0.321039
hsa-miR-3614-5p	47.7959	41.0465	49.7686	38.952	53.969	51.2403	44.5551	50.6222	0.134891	0.886102	0.297964
hsa-miR-3616-3p	33.9746	39.8685	53.2061	37.0811	31.6509	28.5283	35.4875	37.6263	0.13431	1.23135	0.297964
hsa-miR-3619-3p	76.3757	75.204	68.1296	78.7239	72.0723	71.1649	67.169	63.3269	0.0923523	1.09023	0.234801
hsa-miR-3619-5p	20.5292	13.3982	8.85463	12.8749	9.78546	18.5449	9.48545	22.2959	0.862017	0.925893	0.917655
hsa-miR-3620-3p	35.0659	37.0811	34.9679	34.886	45.7274	40.2623	39.8685	40.9518	0.00379523	0.851274	0.026981
hsa-miR-3620-5p	162.868	170.368	187.586	207.309	188.42	169.184	217.205	227.146	0.316018	0.907943	0.516399
hsa-miR-3621	506.485	571.516	601.856	521.868	404.606	477.598	462.769	451.185	0.00921472	1.2258	0.0497263
hsa-miR-3622a-3p	14.4145	5.78029	12.2963	15.2524	9.20201	11.6863	11.9092	15.968	0.797987	0.979042	0.880564
hsa-miR-3622a-5p	21.3348	25.3052	31.2968	35.7846	14.2844	21.4416	17.6052	27.5025	0.0995694	1.40686	0.243896
hsa-miR-3622b-5p	70.2506	57.6349	63.0704	80.4812	58.9933	56.2151	59.5983	74.6945	0.421659	1.08792	0.620944
hsa-miR-3646	12.4904	10.4179	13.2273	10.0097	12.2181	15.2934	14.3782	11.1234	0.216975	0.870451	0.398217
hsa-miR-3648	4750.94	4750.94	4750.94	4152.7	4880.24	4750.94	4750.94	4880.24	0.221723	0.955518	0.402157
hsa-miR-3649	24.5319	13.1254	12.342	12.7913	10.7033	10.9223	18.375	10.2776	0.367616	1.24886	0.572708
hsa-miR-3650	33.5376	22.3401	24.1073	23.0441	30.8228	31.889	25.2081	30.3917	0.21837	0.87083	0.399591
hsa-miR-3651	356.725	389.625	379.866	397.121	451.185	493.172	501.001	521.868	0.000574567	0.774358	0.00718846
hsa-miR-3652	189.474	182.395	167.653	149.879	83.1787	82.0939	80.8684	73.8108	1.24497e-05	2.1547	0.000867423
hsa-miR-3654	16.508	12.342	12.3877	13.3251	11.8467	21.0964	19.8798	14.0821	0.279729	0.815525	0.471424
hsa-miR-365a-5p	73.3956	86.2877	81.2909	82.3946	82.0939	69.8468	81.2909	61.9149	0.249142	1.09562	0.438391
hsa-miR-365b-5p	247.98	230.691	214.992	175.696	367.624	351.44	293.628	261.834	0.0125487	0.682104	0.0601816
hsa-miR-3661	12.8749	10.1117	9.15309	12.9603	3.49116	6.67697	11.6182	14.4145	0.336023	1.24583	0.541714
hsa-miR-3663-3p	174.897	189.474	185.825	150.07	156.597	181.506	152.839	140.519	0.216279	1.10896	0.398121
hsa-miR-3663-5p	72.0723	84.6088	97.6702	88.4167	107.767	104.622	148.028	113.762	0.019528	0.722866	0.0853573
hsa-miR-3665	1924.37	1773.57	1773.57	1691.86	979.679	953.048	979.679	953.048	5.65874e-07	1.85317	0.000349993
hsa-miR-3675-3p	59.2813	64.0997	70.2506	69.4205	71.3426	70.8219	84.9095	94.749	0.0516499	0.817381	0.163404
hsa-miR-3678-3p	18.6313	19.7694	21.0964	28.4596	7.58606	1.70503	15.1371	10.6459	0.0545321	2.50774	0.168222
hsa-miR-3679-3p	182.395	162.868	200.405	167.653	207.802	212.663	255.419	224.247	0.0121421	0.792462	0.0586709
hsa-miR-3679-5p	86.2877	79.6555	82.6486	89.0682	58.8753	68.3246	53.969	58.8753	0.000755095	1.40666	0.00856928
hsa-miR-3681-3p	15.7479	13.9674	14.0235	14.1137	12.8476	19.4638	14.0821	19.2299	0.355972	0.881584	0.561266
hsa-miR-3682-3p	51.4966	56.9096	52.3196	52.102	55.2575	53.539	60.345	49.45	0.615199	0.973632	0.765595
hsa-miR-370-3p	129.149	122.307	138.983	127.415	146.416	138.983	153.24	136.75	0.0297141	0.900007	0.115224
hsa-miR-3714	203.692	185.267	197.226	178.145	144.18	148.822	146.416	153.24	0.00025155	1.28966	0.00414138
hsa-miR-371a-5p	107.767	113.475	76.3757	74.6945	81.0246	91.3994	61.3627	67.7894	0.200447	1.23456	0.379132
hsa-miR-371b-3p	24.1478	21.9037	21.9037	18.0038	26.7472	21.9484	22.8475	19.7694	0.520338	0.941371	0.688119
hsa-miR-371b-5p	42.2432	42.0174	33.6669	30.1252	16.0761	17.8992	12.8749	20.5292	0.000874032	2.1973	0.00948402
hsa-miR-373-5p	7.98002	9.06484	10.9629	6.92267	5.4372	1.01136	6.28863	2.61804	0.0540662	2.27483	0.16804
hsa-miR-374a-5p	177.034	157.35	172.215	177.034	192.895	210.262	185.825	221.677	0.0134878	0.843305	0.0634388
hsa-miR-374b-5p	293.628	273.674	252.929	335.221	260.167	257.29	291.991	351.44	0.983405	0.995317	0.992768
hsa-miR-374c-5p	404.606	422.925	356.725	479.901	347.295	376.706	385.329	397.121	0.208938	1.10469	0.391007
hsa-miR-375-5p	18927.6	18927.6	18927.6	17425.8	19742.5	18927.6	19742.5	18927.6	0.132414	0.959508	0.297271
hsa-miR-378a-3p	120.986	134.669	139.979	185.267	165.221	145.385	150.883	157.935	0.454753	0.937807	0.64733
hsa-miR-378b	24.1941	29.5273	26.1059	21.4416	18.8063	27.8778	24.1478	26.5122	0.705117	1.04032	0.829116
hsa-miR-378c	80.0997	80.0997	69.8468	90.5875	76.3757	65.1786	80.4812	69.4205	0.231986	1.10011	0.414192
hsa-miR-378d	58.8753	54.238	57.1544	84.3368	69.4205	54.0941	66.9538	55.4537	0.842436	1.03531	0.908538
hsa-miR-378e	60.206	61.3627	48.2662	73.8108	65.6065	48.8467	54.238	52.6593	0.429576	1.10072	0.627523
hsa-miR-378f	73.5966	71.4932	65.6065	73.5966	68.1296	58.7538	61.1067	60.8019	0.0190152	1.14269	0.0843077
hsa-miR-378g	62.5545	63.8416	76.9677	83.1787	63.8416	47.6763	69.4205	64.6803	0.199828	1.16661	0.379132
hsa-miR-378i	109.115	79.0242	87.3992	87.3992	90.9577	80.2439	80.0997	94.4119	0.602107	1.04982	0.752758
hsa-miR-378j	22.587	20.866	21.6637	23.3019	19.3634	27.7836	34.5175	38.7393	0.123377	0.734351	0.2858
hsa-miR-3907	252.929	280.042	291.991	265.729	414.14	416.037	422.925	432.955	1.10865e-05	0.646889	0.000867423
hsa-miR-3911	16.8455	19.2299	16.3594	14.8267	19.4638	13.9062	16.3134	16.3134	0.811403	1.01916	0.889477
hsa-miR-3917	61.1067	37.1657	54.238	45.3383	37.4225	48.4091	46.3156	40.2623	0.34982	1.14755	0.555491
hsa-miR-3918	74.4348	69.8468	88.035	75.7067	52.102	51.0365	54.8964	58.4169	0.000891466	1.42306	0.00956253
hsa-miR-3922-5p	18.5449	22.0325	16.686	12.6651	41.1277	35.7307	30.6329	18.7066	0.0333322	0.554118	0.12382
hsa-miR-3925-5p	129.701	102.223	88.4167	104.243	110.895	131.805	106.704	98.344	0.591496	0.948261	0.745092
hsa-miR-3926	35.2801	27.7008	23.6994	31.3752	27.8778	35.4875	24.7862	25.3052	0.750336	1.04053	0.857364
hsa-miR-3928-3p	55.2575	52.6593	65.7931	59.9042	64.3752	66.4626	73.8108	82.0939	0.0324098	0.814717	0.120756
hsa-miR-3929	23.3019	25.089	33.1205	36.2869	24.5879	27.7008	33.0388	35.4875	0.821084	0.975031	0.895663
hsa-miR-3934-5p	24.7335	16.4626	17.7666	20.9506	19.1633	19.1633	17.7112	14.8267	0.339402	1.12769	0.543835
hsa-miR-3935	46.7434	33.8512	35.7846	37.1657	55.6013	57.9428	37.8701	37.1657	0.217427	0.814217	0.398456
hsa-miR-3937	101.086	90.5875	108.588	84.9095	61.7697	87.8822	76.1521	82.6486	0.0538544	1.24872	0.167803
hsa-miR-3940-3p	34.6759	34.5175	41.2212	30.681	50.1716	46.4617	43.1231	42.2432	0.0118353	0.775252	0.0578668
hsa-miR-3940-5p	385.329	407.912	443.18	370.88	208.752	229.756	224.247	242.025	2.45816e-05	1.77645	0.0012163
hsa-miR-3943	29.4547	32.9363	28.8847	31.1876	33.5869	24.3992	33.2743	37.271	0.708357	0.95279	0.829353
hsa-miR-3944-3p	19.3087	28.3465	17.7112	21.0093	29.4547	17.0463	14.2844	23.9221	0.831233	1.0197	0.902753
hsa-miR-3944-5p	52.102	49.45	37.271	43.3506	49.45	46.3156	40.9518	38.4564	0.716641	1.03996	0.835929
hsa-miR-3945	10.0603	3.54662	4.50437	9.02729	1.47817	2.84059	6.00953	5.66504	0.215327	1.69687	0.397977
hsa-miR-3960	4460.69	5071.79	4880.24	4880.24	3720.8	2970.22	3902.49	3557.77	0.00303201	1.36334	0.0234412
hsa-miR-3972	5.50284	8.32662	9.20201	10.8963	10.0097	9.58437	13.3982	16.686	0.0959281	0.68295	0.236852
hsa-miR-409-3p	32.2995	25.6198	28.5938	21.7149	40.735	37.5463	31.8269	37.9142	0.0180561	0.73116	0.0806333
hsa-miR-412-3p	7.44304	10.532	7.98002	9.6953	17.8173	9.15309	8.21273	9.18366	0.399447	0.803537	0.599303
hsa-miR-421	37.5463	35.7846	33.3853	42.8775	42.3435	43.6772	30.2703	37.0811	0.853002	0.975364	0.914159
hsa-miR-422a	130.189	119.122	129.149	154.455	131.805	131.311	133.229	147.205	0.716993	0.980437	0.835929
hsa-miR-423-3p	217.205	210.262	202.912	237.858	242.025	242.025	258.967	260.167	0.0103713	0.865483	0.0539048
hsa-miR-423-5p	234.717	242.025	213.759	228.875	240.443	237.858	213.759	228.875	0.965622	0.998306	0.985117
hsa-miR-424-5p	447.276	447.276	393.095	501.001	537.648	532.097	547.72	612.974	0.00947063	0.801927	0.0504964
hsa-miR-425-3p	29.01	31.2968	24.8622	31.5618	36.5462	35.6246	37.0811	41.4643	0.0071566	0.774507	0.0421558
hsa-miR-425-5p	419.899	479.901	458	565.361	521.868	521.868	532.097	565.361	0.134701	0.898172	0.297964
hsa-miR-4252	13.3251	16.0761	16.7731	15.455	8.80501	20.9337	21.6224	22.8475	0.614225	0.830488	0.765152
hsa-miR-4254	85.1367	96.8374	85.1367	66.6527	148.822	153.524	110.225	103.21	0.0155518	0.647103	0.0716318
hsa-miR-4257	286.4	258.967	265.729	247.98	178.145	173.597	177.034	179.488	1.32491e-05	1.49531	0.000867423
hsa-miR-4258	34.4436	32.5065	53.3985	45.4238	17.0463	20.5925	27.0558	23.0643	0.00608716	1.88896	0.0379432
hsa-miR-4259	68.8933	50.7646	61.3627	64.0997	55.4537	60.6368	64.0997	74.2346	0.687353	0.96343	0.81387
hsa-miR-4260	76.1521	103.21	100.024	92.4698	145.385	165.221	150.514	159.973	0.000425744	0.598712	0.00587887
hsa-miR-4261	98.344	88.6348	78.7239	70.8219	109.338	106.265	88.4167	100.503	0.0695303	0.831904	0.19592
hsa-miR-4265	23.4526	20.5925	10.7427	6.79807	18.1232	22.587	12.735	14.6648	0.562212	0.904212	0.71919
hsa-miR-4266	27.0558	43.2281	25.4438	34.7933	56.2151	16.1016	33.8512	11.2558	0.499149	1.11154	0.671139
hsa-miR-4267	31.6509	31.3752	25.5272	24.7335	38.952	42.3435	41.1277	29.7785	0.0305705	0.74432	0.11744
hsa-miR-4269	46.1548	51.7646	46.885	48.4091	50.4196	58.1884	49.7686	53.969	0.077964	0.909901	0.207773
hsa-miR-4270	104.622	99.5073	89.0682	84.021	113.475	100.799	78.3023	68.8933	0.656632	1.04357	0.793216
hsa-miR-4271	27.3397	24.1478	25.2586	20.5925	34.5175	23.3019	24.3236	24.1073	0.497593	0.916125	0.671139
hsa-miR-4274	66.9538	67.7894	66.2608	54.7018	73.8108	69.4205	68.8933	72.6041	0.0842121	0.898067	0.221168
hsa-miR-4276	14.1921	18.375	10.9223	7.4745	1.41679	5.24738	2.22147	8.46043	0.0309742	2.93807	0.118256
hsa-miR-4279	13.7182	22.2959	18.284	15.4837	19.5575	21.9037	15.968	18.0303	0.504763	0.924757	0.675834
hsa-miR-4281	257.29	296.031	235.993	235.993	191.699	203.692	141.733	160.849	0.00744986	1.46898	0.0432652
hsa-miR-4284	99071.1	99071.1	99071.1	99071.1	99071.1	99071.1	99071.1	99071.1		1
hsa-miR-4286	37366.6	37366.6	37366.6	37366.6	37366.6	37366.6	37366.6	37366.6		1
hsa-miR-4287	71.8403	77.7739	71.1649	63.3269	124.9	146.416	120.986	110.895	0.000214498	0.564601	0.00391972
hsa-miR-4288	81.8526	95.5697	102.223	95.5697	139.603	132.455	148.822	132.455	0.000377315	0.678096	0.00542791
hsa-miR-4289	685.389	649.201	619.655	685.389	619.655	619.655	601.856	685.389	0.283147	1.04476	0.475887
hsa-miR-4291	153.524	153.524	143.169	157.935	130.189	138.534	150.07	181.506	0.795535	1.01308	0.880346
hsa-miR-4293	31.4675	33.7348	18.2295	27.1745	35.1885	43.7953	26.4234	31.2509	0.250832	0.809364	0.439242
hsa-miR-4294	125.339	120.986	100.799	106.704	89.5613	92.1508	92.4698	84.9095	0.00575393	1.26382	0.0366887
hsa-miR-4296	42.3435	48.1105	38.1608	72.9465	64.0997	59.2813	86.6024	91.6308	0.0578866	0.668275	0.17338
hsa-miR-4297	14.8681	11.8467	18.4764	19.2299	16.045	14.9253	21.2658	27.6389	0.302938	0.806526	0.499101
hsa-miR-4298	96.2256	91.3994	71.8403	80.8684	134.072	126.744	104.622	111.868	0.00775399	0.71303	0.0446125
hsa-miR-4299	414.14	440.482	387.334	358.587	360.953	414.14	355.543	416.037	0.599475	1.03483	0.750558
hsa-miR-4300	1.47817	4.35427	2.91566	6.14061	6.28863	0.700311	5.07163	4.82596	0.978571	0.881691	0.991513
hsa-miR-4301	8.99019	0.84917	5.02545	6.36342	7.77326	4.73533	3.32667	12.1444	0.478465	0.758703	0.661405
hsa-miR-4303	45.3383	49.7686	36.5462	40.2623	43.5116	48.7211	34.6759	38.5717	0.706608	1.03889	0.829353
hsa-miR-4304	21.7149	24.8622	30.0376	23.1064	28.8098	31.2509	32.4199	28.6782	0.0394357	0.823061	0.137414
hsa-miR-4306	74.6945	67.4317	60.6368	105.651	86.6024	66.2608	77.2405	76.6611	0.92537	1.00538	0.963538
hsa-miR-431-3p	12.043	18.0303	14.0821	15.8784	29.9186	37.0193	27.9565	35.4171	0.00037795	0.460694	0.00542791
hsa-miR-4311	3.7378	3.7378	6.67697	3.87514	2.84059	12.1444	17.1579	5.97219	0.226849	0.472981	0.410251
hsa-miR-4313	13.9674	20.0682	15.8393	15.6737	19.6485	7.81287	11.1234	18.2295	0.415931	1.15374	0.615439
hsa-miR-4317	93.8521	104.243	103.21	95.0498	79.6555	98.344	79.0242	96.8374	0.123852	1.12008	0.286364
hsa-miR-4318	9.6953	32.0192	7.40955	15.1915	26.3097	17.6761	14.8267	8.65555	0.745963	0.953274	0.855989
hsa-miR-4319	118.301	115.866	109.338	87.6096	164.396	150.07	131.311	155.52	0.00702431	0.716975	0.0417744
hsa-miR-432-3p	21.7373	20.1659	15.4837	14.3782	19.8275	19.0731	7.4745	17.0816	0.510002	1.13093	0.680796
hsa-miR-4322	97.2016	96.5228	96.8374	76.6611	115.866	97.6702	98.96	89.0682	0.304534	0.91448	0.500942
hsa-miR-4323	67.4317	66.9538	63.8416	55.9604	86.2877	85.1367	71.3426	73.5966	0.0156561	0.803466	0.0717283
hsa-miR-4324	133.229	129.149	152.288	161.785	101.506	112.745	138.983	142.416	0.161197	1.16302	0.33123
hsa-miR-4326	9.29878	12.5213	5.07163	8.72535	14.9253	10.4803	9.81401	8.26905	0.356098	0.818996	0.561266
hsa-miR-4327	126.744	117.787	107.767	120.986	79.3796	93.6908	85.6442	87.3992	0.000637342	1.36743	0.00757151
hsa-miR-4329	8.46043	4.82596	10.3786	11.5656	11.1976	5.78029	4.15032	8.32662	0.524983	1.19609	0.69159
hsa-miR-433-5p	29.6387	30.6329	34.7933	27.5025	34.2718	28.0765	34.0481	33.1205	0.444744	0.946343	0.638224
hsa-miR-4421	10.611	3.87514	9.7545	5.19088	3.01893	5.66504	9.7545	0.268245	0.291031	1.57331	0.485836
hsa-miR-4425	15.8784	12.043	14.2844	11.7233	8.72535	12.197	12.6881	12.1102	0.187398	1.17953	0.363911
hsa-miR-4428	214.992	193.704	189.474	192.895	158.46	160.849	145.385	148.028	0.000526996	1.29107	0.00686204
hsa-miR-4429	312.938	312.938	290.442	355.543	356.725	317.355	360.953	384.088	0.106337	0.896232	0.25603
hsa-miR-4430	113.762	117.113	94.4119	96.2256	91.3994	99.5073	70.5926	96.2256	0.129795	1.17832	0.292453
hsa-miR-4433a-3p	46.885	47.1414	43.9019	47.7959	42.6195	42.6195	43.6772	41.703	0.00719759	1.08853	0.0421963
hsa-miR-4433a-5p	68.1296	78.7239	80.4812	66.4626	88.035	81.972	94.4119	83.6447	0.0257005	0.844091	0.103894
hsa-miR-4433b-3p	43.6772	37.7546	51.9872	50.7646	30.681	25.9289	32.0192	46.3156	0.0626523	1.36488	0.182785
hsa-miR-4433b-5p	62.1276	64.6803	67.7894	49.7686	54.7018	63.3269	56.2151	60.6368	0.666696	1.04038	0.800941
hsa-miR-4435	51.2403	58.9933	46.0506	41.1277	31.3752	39.1966	32.2995	33.5376	0.00725205	1.44721	0.042315
hsa-miR-4436a	27.7836	28.9344	33.7348	36.053	20.7872	34.2718	28.4596	29.9835	0.369978	1.11457	0.573512
hsa-miR-4436b-3p	24.4754	24.011	22.9699	29.6387	28.0765	32.5065	23.8574	23.5234	0.539249	0.936379	0.704383
hsa-miR-4436b-5p	52.3196	62.5545	47.4998	53.3985	77.9375	58.9933	58.4169	66.2608	0.0737066	0.824791	0.201715
hsa-miR-4437	2.42931	2.22147	5.54193	2.79914	7.4745	2.56712	2.84059	3.2201	0.584568	0.80683	0.738621
hsa-miR-4440	31.889	34.4436	23.1064	29.7785	33.1205	37.4225	25.727	24.7335	0.938263	0.985239	0.970968
hsa-miR-4442	127.415	136.75	127.415	125.339	121.536	136.271	123.426	115.013	0.336327	1.04166	0.541714
hsa-miR-4443	762.349	724.027	835.5	903.193	993.454	933.1	1146.43	1072.83	0.00908351	0.777909	0.049282
hsa-miR-4446-3p	66.6527	67.169	66.6527	67.4317	46.6043	57.6349	50.1716	71.0182	0.0917576	1.18843	0.234665
hsa-miR-4447	14.5267	17.4847	11.9658	23.9221	11.1587	20.7872	23.7714	17.3857	0.765103	0.928817	0.866697
hsa-miR-4448	68.5629	73.1164	75.0138	75.204	141.115	116.568	129.701	131.311	1.41712e-05	0.562753	0.000876488
hsa-miR-4449	587.217	537.648	595.227	605.766	565.361	649.201	695.681	633.6	0.133354	0.914309	0.297947
hsa-miR-4450	37.8701	26.7472	24.0682	25.727	30.9996	28.4033	25.4897	18.5449	0.523044	1.1061	0.689771
hsa-miR-4451	19.2299	14.7624	19.9812	23.4526	42.7537	45.7274	51.9872	53.2061	0.000147211	0.399775	0.00319473
hsa-miR-4454	359400	359400	359400	359400	359400	359400	359400	359400		1
hsa-miR-4455	6.54156	8.80501	13.0197	16.3134	13.2698	16.1588	11.0704	10.8583	0.436159	0.869979	0.631955
hsa-miR-4456	8.36084	7.73598	12.6285	11.6697	15.3597	11.5327	10.532	9.78546	0.338372	0.855648	0.543835
hsa-miR-4462	101.506	86.6024	80.8684	68.1296	89.9771	103.21	82.3946	86.6024	0.444088	0.930761	0.638224
hsa-miR-4463	338.034	356.725	333.385	351.44	376.706	355.543	338.034	335.221	0.587911	0.981558	0.742088
hsa-miR-4465	64.3752	66.2608	57.9428	55.4537	26.3516	25.4438	29.5273	22.7003	1.65012e-05	2.34595	0.000971998
hsa-miR-4466	1072.83	1207.89	1491.32	1154.41	808.612	714.897	877.815	619.655	0.00325212	1.63075	0.024381
hsa-miR-4467	261.834	309.247	322.179	328.017	207.309	211.836	237.858	230.691	0.00204966	1.37579	0.0180822
hsa-miR-4468	7.14225	6.36342	2.79914	2.322	1.80932	1.56665	1.41679	3.01893	0.0520466	2.38448	0.164239
hsa-miR-4472	12.2181	3.61812	5.66504	9.29878	5.93119	1.15981	7.14225	1.80932	0.167461	1.91989	0.339458
hsa-miR-4474-3p	3.32667	2.11284	4.67696	2.56712	3.92653	1.47817	4.04095	5.19088	0.78815	0.866571	0.877535
hsa-miR-4476	52.5071	55.1508	62.9662	55.2575	36.2869	37.0811	33.7348	36.1463	4.84072e-05	1.57684	0.00181454
hsa-miR-4478	57.3115	57.1544	44.5551	42.5259	68.3246	62.1276	43.2281	50.7646	0.463999	0.897979	0.652452
hsa-miR-4481	16.1588	9.50852	17.3857	27.0558	13.1254	8.14477	11.3901	16.4626	0.263859	1.42721	0.456494
hsa-miR-4483	9.58437	0.700311	1.34887	13.5831	2.79914	5.58381	8.29783	10.2583	0.47484	0.936063	0.659175
hsa-miR-4484	1529.53	1621.85	1621.85	1568.39	1691.86	1666.36	1529.53	1590.08	0.471328	0.978975	0.656569
hsa-miR-4485-3p	283.055	252.929	244.875	271.396	217.205	194.808	228.875	190.404	0.00497174	1.26581	0.0326968
hsa-miR-4485-5p	735.457	740.49	808.612	808.612	580.102	547.72	664.516	627.077	0.00260649	1.27848	0.0214948
hsa-miR-4486	145.961	150.514	183.143	170.368	96.2256	109.338	136.271	134.669	0.0192047	1.36407	0.0848437
hsa-miR-4487	43.1231	45.2221	45.0612	48.1105	38.1608	38.5717	53.3985	48.4091	0.771548	1.01667	0.871603
hsa-miR-4488	1773.57	1877.12	2301.83	2134.58	1391.56	1327.71	1691.86	1568.39	0.00995695	1.35247	0.0524117
hsa-miR-4489	97.6702	89.5613	114.643	114.643	80.2439	80.4812	96.5228	107.266	0.200331	1.14267	0.379132
hsa-miR-4491	17.0463	18.4764	23.7714	18.4764	13.3251	15.3597	25.089	22.1382	0.7772	1.02448	0.874207
hsa-miR-4492	213.759	240.443	210.262	180.771	200.405	185.267	190.404	164.396	0.121512	1.14148	0.283071
hsa-miR-4494	11.1976	9.18366	6.75251	6.20013	9.34767	3.81253	2.72641	1.93819	0.0756213	1.87009	0.204594
hsa-miR-4496	31.7203	25.4897	21.9484	27.3397	24.4754	33.0388	24.8622	26.1059	0.855683	0.981709	0.914159
hsa-miR-4497	6855.28	7350.05	6855.28	5855.79	6855.28	7350.05	6855.28	6001.48	0.926765	0.994617	0.963686
hsa-miR-4498	215.688	195.821	177.034	157.35	265.729	252.929	210.262	214.992	0.0377475	0.790214	0.134564
hsa-miR-4499	35.1885	29.9186	19.7141	28.2829	27.1365	32.1794	17.3857	25.4897	0.580623	1.10679	0.734862
hsa-miR-449a	26.0344	17.2343	17.2984	14.4585	20.5925	21.6224	13.5409	11.3901	0.563287	1.11735	0.719821
hsa-miR-449b-3p	54.0941	59.9042	49.3344	49.9302	75.0138	63.8416	56.9096	54.7018	0.111599	0.851462	0.266502
hsa-miR-4502	1464.14	1391.56	1239.91	1072.83	1806.93	1827.81	1464.14	1464.14	0.0418271	0.787508	0.141367
hsa-miR-4505	649.201	664.516	571.516	561.82	477.598	470.691	402.206	426.849	0.00169048	1.3768	0.0157228
hsa-miR-4506	77.4808	72.0723	68.8933	71.3426	59.2813	66.6527	57.3115	62.1276	0.00651193	1.18101	0.0396811
hsa-miR-4507	172.215	171.053	156.597	147.205	173.597	175.696	182.395	150.883	0.380785	0.947988	0.582959
hsa-miR-4508	993.454	1062.76	1072.83	927.296	796.004	664.516	714.897	735.457	0.000586338	1.39351	0.00718846
hsa-miR-450a-5p	90.3116	91.6308	71.4932	97.2016	88.4167	90.9577	77.9375	87.6096	0.883883	1.01657	0.933701
hsa-miR-4513	115.866	111.322	111.868	91.3994	138.534	125.339	109.115	113.475	0.158453	0.884868	0.329422
hsa-miR-4514	35.3337	31.8269	21.3633	26.21	21.2658	21.7149	19.5575	21.1345	0.0389493	1.37122	0.137414
hsa-miR-4516	1730.2	1827.81	1691.86	1827.81	1773.57	1464.14	1568.39	1529.53	0.0480509	1.11712	0.157246
hsa-miR-4518	15.1667	11.7926	12.9603	11.7926	6.36342	12.1841	12.5213	8.80501	0.137936	1.2969	0.301462
hsa-miR-4520-5p	13.3668	24.3992	20.1409	19.3087	18.9059	21.1996	30.5787	34.4436	0.166143	0.734493	0.338258
hsa-miR-4521	580.102	512.571	552.117	587.217	1239.91	1252.72	1252.72	1050.45	7.10015e-06	0.465408	0.000731907
hsa-miR-4522	28.0765	22.9079	20.1659	17.9703	26.1059	20.1409	17.7666	21.6637	0.786924	1.04019	0.877405
hsa-miR-4523	0.700311	5.02545	8.29783	4.23881	9.50852	0.268245	4.23881	8.55548	0.943986	0.809107	0.974232
hsa-miR-4525	17.1579	22.4005	11.1234	15.2934	17.9703	13.7182	26.0344	12.6285	0.813781	0.937796	0.890838
hsa-miR-4529-3p	0.84917	4.73533	10.6459	10.8583	6.00953	3.87514	10.8583	12.2628	0.496609	0.820726	0.671139
hsa-miR-4530	859.21	979.679	796.004	826.552	627.077	633.6	605.766	601.856	0.000378487	1.40236	0.00542791
hsa-miR-4531	32.7083	32.7083	37.8701	26.8614	19.3087	20.866	25.8445	24.011	0.00890029	1.4456	0.0485007
hsa-miR-4533	8.85463	6.20013	8.72535	9.4178	1.01136	6.46966	7.35165	2.91566	0.112064	1.87048	0.267096
hsa-miR-4534	83.1787	198.675	58.1884	207.802	501.001	70.2506	375.158	71.8403	0.549501	0.538025	0.709834
hsa-miR-4535	165.221	148.028	178.145	144.18	73.1164	83.3992	90.9577	102.736	0.000456305	1.81484	0.00613532
hsa-miR-4538	54.3268	53.969	46.7434	60.6368	38.0688	49.9302	42.0174	32.7763	0.0312067	1.32485	0.118777
hsa-miR-4539	78.414	80.2439	55.1508	59.5983	74.4348	83.1787	60.8019	65.1786	0.72968	0.964079	0.844354
hsa-miR-454-3p	63.0704	56.2151	55.9604	61.3627	60.206	63.6237	71.8403	76.9677	0.0727882	0.86785	0.200374
hsa-miR-4540	8.26905	4.15032	1.56665	5.54193	0.390731	7.9538	9.34767	2.11284	0.645891	0.986009	0.786385
hsa-miR-455-3p	131.805	146.416	103.656	200.405	150.07	150.514	166.954	195.821	0.348806	0.87778	0.554593
hsa-miR-455-5p	29.0468	29.6387	18.5056	34.1176	31.1876	22.9369	21.9484	21.7373	0.489324	1.13801	0.665488
hsa-miR-4632-5p	1239.91	1154.41	1207.89	1288.86	3348.7	3348.7	2970.22	2865.01	9.73972e-07	0.390267	0.000388745
hsa-miR-4633-5p	77.9375	88.035	105.651	98.6324	111.868	122.307	129.149	146.416	0.0102975	0.726362	0.0537471
hsa-miR-4634	333.385	358.587	466.658	384.088	402.206	440.482	506.485	481.961	0.0940862	0.842493	0.235596
hsa-miR-4635	7.40955	9.02729	20.0325	13.7182	20.2216	16.9814	6.46966	5.14354	0.780447	1.02809	0.875261
hsa-miR-4638-3p	28.5103	27.7836	36.8113	23.2652	24.5319	14.3147	28.5283	23.0441	0.17741	1.28701	0.350157
hsa-miR-4638-5p	55.4537	59.4964	52.9714	58.8753	47.7959	37.6263	38.3299	33.5869	0.00317635	1.44145	0.0239582
hsa-miR-4639-3p	8.75763	8.26905	9.27602	11.5327	7.14225	9.48545	9.62232	11.3592	0.928478	1.00601	0.964338
hsa-miR-4640-3p	15.5385	17.0463	22.1739	21.3633	17.2984	17.8173	32.1794	21.8075	0.446239	0.854318	0.639627
hsa-miR-4640-5p	123.426	118.723	110.895	98.96	134.669	129.701	119.122	126.744	0.0649663	0.885873	0.186892
hsa-miR-4642	20.1409	30.0376	26.3516	24.5879	22.2959	26.4234	25.5272	26.2763	0.983275	1.00592	0.992768
hsa-miR-4644	7.35165	11.6182	2.56712	12.5213	0.268245	11.1587	1.15981	7.20783	0.255565	1.72058	0.445886
hsa-miR-4646-3p	5.3755	7.14225	13.3668	9.72253	7.81287	5.97219	18.4764	16.6228	0.468104	0.728396	0.653549
hsa-miR-4646-5p	87.8822	82.3946	91.3994	78.3023	93.8521	88.035	93.0777	101.086	0.0628894	0.904077	0.183045
hsa-miR-4647	11.7926	9.4178	8.55548	17.2343	10.1852	10.2776	19.1017	20.2708	0.390696	0.785493	0.592268
hsa-miR-4648	9.7545	9.7545	6.54156	7.98002	14.4145	13.3982	4.7807	4.06975	0.847176	0.928197	0.91206
hsa-miR-4649-3p	28.4033	35.7307	35.4875	28.0765	43.7953	44.419	44.089	31.4675	0.0630423	0.779737	0.183059
hsa-miR-4649-5p	71.0182	70.5926	73.5966	74.2346	80.0997	77.7739	78.414	78.414	0.00100413	0.919734	0.0103945
hsa-miR-4651	205.68	185.825	204.534	205.68	155.52	156.597	156.597	153.524	5.95933e-05	1.28844	0.00196872
hsa-miR-4653-3p	19.6485	23.4526	20.9506	15.3357	9.72253	10.7987	2.56712	8.85463	0.0251406	2.48529	0.102976
hsa-miR-4654	7.52388	14.5783	7.65548	11.811	11.4638	12.3877	13.5021	6.36342	0.833856	0.950857	0.904014
hsa-miR-4655-5p	92.8466	98.96	107.266	119.515	101.086	87.6096	103.21	105.651	0.49807	1.0529	0.671139
hsa-miR-4656	160.849	140.519	130.189	123.426	159.973	159.973	142.416	138.983	0.27086	0.922904	0.462782
hsa-miR-4657	91.3994	80.8684	96.5228	93.8521	68.5629	89.9771	87.6096	106.704	0.719333	1.02774	0.837079
hsa-miR-4659a-5p	6.92267	20.0325	12.197	18.7066	5.54193	10.611	8.09626	14.1137	0.265364	1.5082	0.456544
hsa-miR-4664-3p	18.375	16.9814	19.1633	19.1633	22.095	21.8549	19.9812	19.5201	0.0260619	0.882947	0.104671
hsa-miR-4664-5p	844.266	859.21	1036.44	933.1	1252.72	1125.61	1288.86	1252.72	0.00183712	0.746561	0.0165877
hsa-miR-4665-3p	48.1105	54.3268	42.2432	50.1716	54.3268	45.4238	49.3344	42.8775	0.846739	1.01505	0.91206
hsa-miR-4665-5p	60.345	66.6527	77.2405	61.9149	46.0506	41.703	48.594	33.7348	0.00358255	1.56485	0.0262846
hsa-miR-4667-3p	11.0061	10.2776	13.6328	12.1444	11.3257	6.14061	9.50852	8.29783	0.075751	1.33421	0.204594
hsa-miR-4667-5p	1176.77	1146.43	1062.76	1009.89	1270.91	1529.53	1125.61	1327.71	0.0528201	0.836705	0.165834
hsa-miR-4669	20.5925	9.6953	17.6052	15.9306	14.6648	14.9826	17.6761	21.0964	0.62233	0.932822	0.770527
hsa-miR-4672	7.12514	3.78206	6.99143	5.14354	0.700311	4.19485	5.50284	6.64623	0.346515	1.3519	0.55237
hsa-miR-4673	16.7343	15.5912	11.8467	16.0035	8.02259	14.5783	15.0634	11.6182	0.229198	1.22104	0.41269
hsa-miR-4674	72.9465	76.9677	86.6024	70.2506	65.9612	61.1067	65.7931	63.8416	0.0115701	1.19503	0.0574666
hsa-miR-4675	21.0964	21.3348	22.6553	19.3634	17.5358	21.3633	12.4904	13.7182	0.0667256	1.29708	0.191064
hsa-miR-4676-5p	15.5912	15.1371	10.5506	15.1371	11.9658	14.5267	9.27602	11.7233	0.234869	1.18791	0.417433
hsa-miR-4681	48.2662	41.1277	30.2703	43.5116	32.2995	42.0174	29.1751	25.5272	0.153728	1.26474	0.321218
hsa-miR-4682	15.2524	17.3857	6.46966	8.06397	15.455	17.7666	11.1976	11.0061	0.436529	0.851084	0.631955
hsa-miR-4684-3p	14.0821	12.2963	12.5213	16.7343	5.07163	6.75251	14.5783	10.1117	0.0874142	1.52363	0.226216
hsa-miR-4685-3p	17.7112	25.8445	25.6198	24.0682	28.4596	23.1869	26.3097	21.8549	0.516831	0.934202	0.684497
hsa-miR-4685-5p	57.9428	48.2662	60.206	51.9872	47.8885	60.206	55.4537	64.0997	0.642832	0.959386	0.784978
hsa-miR-4686	88.6348	83.6447	90.5875	87.8822	125.339	107.767	102.736	116.568	0.00170788	0.77529	0.0157661
hsa-miR-4687-3p	537.648	605.766	580.102	657.898	877.815	894.345	835.5	835.5	0.000185326	0.691636	0.00369755
hsa-miR-4687-5p	41.0465	42.6195	44.6759	42.0174	24.9335	24.3236	28.9344	24.0682	3.28134e-05	1.66595	0.00129243
hsa-miR-4688	873.297	993.454	859.21	749.785	735.457	724.027	685.389	678.669	0.0155772	1.23099	0.0716318
hsa-miR-4689	90.9577	82.6486	81.0246	76.3757	87.6096	86.2877	74.6945	58.1884	0.424697	1.07897	0.623931
hsa-miR-4690-3p	12.2963	18.7066	36.9135	25.9646	31.2509	38.0688	43.3506	34.4017	0.0770768	0.638334	0.206658
hsa-miR-4690-5p	79.6555	89.0682	98.6324	96.5228	94.4119	113.475	118.301	115.298	0.0341691	0.824215	0.125422
hsa-miR-4691-5p	18.5056	17.4572	19.8275	17.2984	30.6329	26.9569	28.0765	22.4816	0.0017441	0.675822	0.0159811
hsa-miR-4695-3p	440.482	501.001	426.849	416.037	639.805	678.669	561.82	571.516	0.0020611	0.727776	0.0180822
hsa-miR-4695-5p	208.752	203.692	166.954	188.42	234.717	240.443	207.802	207.802	0.0564127	0.861977	0.171878
hsa-miR-4697-3p	10.0097	6.75251	2.11284	4.4073	7.73598	4.35427	13.0663	7.40955	0.345222	0.714925	0.551321
hsa-miR-4697-5p	32.0979	42.8775	48.8467	27.9565	21.7149	15.1915	30.7284	25.4438	0.0452147	1.63065	0.149148
hsa-miR-4698	28.8098	24.3236	17.0816	18.0303	14.6207	17.1579	18.1232	19.5575	0.160676	1.27046	0.330709
hsa-miR-4700-3p	16.8689	17.6761	19.3087	19.2584	18.284	14.6648	29.6387	19.8275	0.580998	0.887121	0.734862
hsa-miR-4700-5p	24.2471	22.587	30.8228	30.3917	24.2471	30.0376	27.3397	33.3853	0.556991	0.939474	0.716214
hsa-miR-4701-3p	6.26244	11.3592	11.1976	8.65555	10.2776	16.8455	4.4073	8.75763	0.980723	0.930172	0.991949
hsa-miR-4701-5p	44.6759	49.3344	49.9302	47.3731	70.0351	67.4317	69.1498	75.0138	2.71014e-05	0.679307	0.0012894
hsa-miR-4706	88.035	82.0939	76.6611	68.3246	85.6442	88.4167	77.4808	65.6065	0.962907	0.993588	0.983581
hsa-miR-4707-3p	18.9059	17.9703	16.045	10.9223	12.2963	14.4585	12.043	9.29878	0.125766	1.3274	0.289707
hsa-miR-4707-5p	201.808	188.42	221.677	213.759	213.759	197.226	260.167	247.98	0.210677	0.898309	0.39248
hsa-miR-4708-3p	12.9603	11.0061	6.14061	10.3786	9.48545	9.78546	3.3924	11.7926	0.516665	1.175	0.684497
hsa-miR-4710	16.045	10.0097	11.6697	28.9344	15.2093	21.8075	23.2344	20.3846	0.333375	0.826666	0.539065
hsa-miR-4711-3p	45.2221	53.7605	52.6593	56.5192	67.169	53.2061	88.035	63.0704	0.0709616	0.766763	0.198596
hsa-miR-4713-5p	21.5742	26.5122	11.1587	20.5292	22.587	26.21	16.0761	13.9674	0.988356	1.01184	0.99398
hsa-miR-4716-5p	74.2346	69.4205	63.3269	56.2151	73.3956	76.9677	71.4932	68.3246	0.168494	0.90701	0.339458
hsa-miR-4717-3p	65.9612	60.345	56.9096	62.2969	82.6486	75.7067	66.2608	58.5856	0.147012	0.866918	0.312457
hsa-miR-4721	59.4964	48.7211	42.6195	45.0612	48.8467	55.1508	41.9401	46.6043	0.885258	1.01743	0.934355
hsa-miR-4722-3p	38.0688	38.8742	51.4966	38.3299	49.7686	46.7434	59.4964	44.5551	0.102057	0.831504	0.247966
hsa-miR-4722-5p	71.3426	90.3116	71.0182	82.6486	84.9095	76.1521	75.204	72.0723	0.790124	1.02265	0.877915
hsa-miR-4723-3p	18.0729	14.3147	16.3134	16.1588	12.735	18.5056	17.2343	28.2829	0.475331	0.844991	0.659175
hsa-miR-4723-5p	19742.5	19742.5	23327.1	21519.5	18927.6	19742.5	21519.5	23327.1	0.869283	1.00976	0.922215
hsa-miR-4725-3p	244.875	205.68	230.691	155.52	148.028	115.866	117.787	101.506	0.00529801	1.73176	0.0343122
hsa-miR-4725-5p	8.60951	8.51136	7.37524	3.61812	12.1102	12.9726	5.72349	12.8749	0.171328	0.643623	0.343769
hsa-miR-4726-3p	30.2703	36.8113	39.4728	47.8885	38.4564	49.7686	46.0506	57.3115	0.133438	0.806123	0.297947
hsa-miR-4726-5p	84.6088	87.8822	81.972	103.21	101.823	120.382	111.868	101.823	0.0224813	0.820546	0.0949124
hsa-miR-4727-3p	14.4585	11.6393	9.58437	16.1016	8.21273	11.7233	13.0197	15.4098	0.689024	1.07067	0.814061
hsa-miR-4728-3p	38.4564	30.681	33.9746	31.2509	37.3971	30.6329	32.9363	31.0665	0.816879	1.01765	0.89265
hsa-miR-4728-5p	207.309	180.771	173.597	189.474	171.053	191.699	165.221	178.145	0.265008	1.06378	0.456544
hsa-miR-4730	619.655	735.457	714.897	462.769	322.179	356.725	404.606	389.625	0.00407359	1.71931	0.0284691
hsa-miR-4731-3p	61.3627	65.9612	73.3956	54.8964	97.6702	74.2346	74.4348	80.8684	0.0322965	0.781203	0.120756
hsa-miR-4731-5p	92.4698	101.506	98.96	86.2877	117.113	142.416	112.745	118.301	0.00708691	0.773019	0.041945
hsa-miR-4732-3p	7.02134	5.54193	11.7926	12.5539	9.58437	16.3134	16.6228	14.5267	0.0946084	0.647004	0.236048
hsa-miR-4732-5p	152.839	138.983	174.897	148.822	97.2016	96.2256	107.767	111.322	0.000586932	1.49216	0.00718846
hsa-miR-4734	370.88	404.606	325.178	333.385	305.443	305.443	244.875	273.674	0.016997	1.26971	0.0769727
hsa-miR-4736	26.5122	21.1567	30.9163	22.4816	25.4897	28.9344	29.3324	27.9565	0.273799	0.9047	0.465232
hsa-miR-4739	1252.72	1270.91	1146.43	1146.43	1024.7	961.644	859.21	910.033	0.00177569	1.28249	0.0161509
hsa-miR-4740-5p	11.3257	8.72535	10.2776	3.54662	13.0197	12.6285	15.5912	7.98002	0.200267	0.688249	0.379132
hsa-miR-4741	188.42	201.808	192.895	224.247	169.184	148.028	187.586	200.405	0.118039	1.14488	0.277594
hsa-miR-4743-3p	6.28863	5.29221	11.4638	3.32667	16.5582	16.5582	16.3873	18.7648	0.00657852	0.386287	0.0398903
hsa-miR-4743-5p	39.5657	34.2718	30.9996	43.0137	34.0481	36.5462	38.952	41.1277	0.78038	0.981263	0.875261
hsa-miR-4745-5p	1125.61	1288.86	1391.56	1050.45	1009.89	1036.44	1050.45	894.345	0.040004	1.21682	0.138613
hsa-miR-4746-3p	18.284	17.2747	17.9703	16.4626	14.4992	10.8963	10.9223	15.8393	0.0213054	1.34194	0.0916313
hsa-miR-4746-5p	8.55548	7.20783	7.52388	10.5506	6.14061	0.84917	3.13686	8.36084	0.132849	1.83031	0.297708
hsa-miR-4747-5p	36.1463	35.0659	33.2743	33.0388	32.7763	30.3917	21.7149	26.6119	0.0545329	1.23347	0.168222
hsa-miR-4749-3p	59.9042	68.8933	74.6945	57.9428	78.3023	74.4348	79.6555	69.1498	0.0728927	0.866992	0.200374
hsa-miR-4749-5p	612.974	595.227	633.6	537.648	362.828	402.206	356.725	402.206	8.89695e-05	1.56135	0.00235563
hsa-miR-4750-3p	70.5926	71.3426	94.749	55.1508	84.021	80.8684	92.1508	90.3116	0.146722	0.840171	0.312384
hsa-miR-4750-5p	38.5717	21.6637	41.703	52.9714	31.0665	30.5787	54.4737	49.9302	0.741729	0.932916	0.854357
hsa-miR-4751	42.8775	41.4643	45.7274	46.3156	23.2344	33.2743	32.7083	26.7472	0.00307053	1.52103	0.0235916
hsa-miR-4753-5p	84.9095	73.8108	74.0698	58.9933	60.6368	117.787	59.2813	74.4348	0.848595	0.934783	0.912794
hsa-miR-4754	12.6881	6.39958	7.14225	8.26905	3.32667	11.4638	3.49116	6.84368	0.256715	1.37308	0.447263
hsa-miR-4756-3p	26.6119	10.6459	23.9221	14.7624	17.8992	13.5831	24.6378	14.4992	0.893118	1.07538	0.938704
hsa-miR-4756-5p	89.0682	110.895	95.5697	89.9771	81.2909	79.3796	73.5966	70.5926	0.00837844	1.26455	0.0468965
hsa-miR-4758-3p	714.897	835.5	873.297	844.266	1125.61	1146.43	1176.77	1107.91	0.000356845	0.717173	0.00542791
hsa-miR-4758-5p	212.663	202.912	157.35	152.839	237.858	234.717	178.145	169.184	0.366147	0.885182	0.571153
hsa-miR-4762-3p	23.2652	26.4234	29.4547	24.6378	31.7203	20.8288	34.4017	39.4728	0.279049	0.8209	0.470919
hsa-miR-4763-3p	305.443	325.178	277.586	277.586	291.991	271.396	229.756	244.875	0.0862622	1.14236	0.224645
hsa-miR-4763-5p	29.7785	30.7284	22.8029	23.3885	33.4819	29.1751	22.1382	24.1478	0.893932	0.979395	0.938704
hsa-miR-4768-3p	26.21	19.9242	18.1861	16.8455	26.21	24.0682	19.0731	23.6007	0.268929	0.873199	0.460529
hsa-miR-4769-3p	27.1365	16.2759	14.4145	6.46966	18.2295	16.9427	15.7479	22.9699	0.448519	0.870166	0.642151
hsa-miR-4773	14.3428	6.26244	13.1922	8.80501	15.6737	9.4178	13.2698	15.5385	0.280652	0.790403	0.472336
hsa-miR-4776-5p	43.9019	42.5259	48.594	43.2281	29.7785	40.1139	42.3435	46.4617	0.250772	1.12321	0.439242
hsa-miR-4780	41.703	38.3299	43.3506	36.8113	38.3299	35.2801	36.5462	44.089	0.546541	1.03857	0.708314
hsa-miR-4783-3p	27.8778	21.6224	26.4234	31.8269	16.7731	17.2343	20.3381	19.8798	0.00797275	1.45167	0.0456587
hsa-miR-4783-5p	14.4992	12.1841	16.2028	13.9674	20.899	15.8393	17.2984	14.3147	0.121415	0.831782	0.283071
hsa-miR-4784	14.3782	12.1102	9.18366	16.9427	10.4803	15.2093	12.1444	11.6863	0.777387	1.06249	0.874207
hsa-miR-4786-3p	22.095	24.5879	26.0344	24.5319	26.5122	28.1962	33.5376	28.8098	0.0231105	0.830792	0.0972371
hsa-miR-4786-5p	79.3796	75.0138	90.9577	104.622	105.651	114.643	110.895	106.265	0.0237843	0.800022	0.0990613
hsa-miR-4787-3p	40.5136	41.703	35.4171	31.889	16.8689	14.0235	8.91955	13.2273	0.000378539	2.81909	0.00542791
hsa-miR-4787-5p	2369.27	2563.37	2563.37	2407.74	1924.37	1974.48	2067.36	1924.37	0.000144756	1.25514	0.00319473
hsa-miR-4788	28.5283	17.2984	28.6782	24.3236	9.12357	25.2586	11.1587	16.7731	0.0879975	1.58598	0.226575
hsa-miR-4793-3p	16.7731	18.0038	6.20013	5.07163	16.2759	18.4764	8.46043	11.9658	0.464172	0.834538	0.652452
hsa-miR-4796-5p	17.2343	19.1633	20.0682	16.508	27.7008	27.3397	34.2718	21.7149	0.00751253	0.657261	0.0434252
hsa-miR-4800-3p	12.2628	14.6648	20.5292	15.8393	8.32662	13.0663	11.3592	20.866	0.385978	1.1805	0.58945
hsa-miR-4800-5p	47.1414	46.1548	32.0979	47.4998	48.7211	54.238	46.4617	38.1608	0.499931	0.921699	0.67146
hsa-miR-483-3p	178.145	167.653	152.839	169.184	174.897	172.215	164.396	171.053	0.52834	0.978403	0.693061
hsa-miR-483-5p	47.3731	42.7537	47.6763	49.45	33.5376	54.3268	60.6368	70.0351	0.486145	0.856851	0.663754
hsa-miR-484	76.9677	93.6908	75.3907	90.9577	78.414	71.0182	72.0723	72.2811	0.068974	1.14712	0.19569
hsa-miR-485-5p	6.75251	5.47231	3.7378	1.01136	12.5539	3.78206	6.06772	0.84917	0.850252	0.729974	0.912987
hsa-miR-486-3p	45.7274	50.4196	59.2813	57.6349	31.4675	26.3097	44.6759	38.8742	0.0177023	1.50759	0.0793395
hsa-miR-486-5p	16.1016	14.6207	13.9062	13.9062	19.2299	17.4572	16.431	13.0197	0.251582	0.88504	0.439558
hsa-miR-487a-3p	16.686	12.6881	12.043	13.1254	16.1016	15.4098	10.3234	17.2343	0.629247	0.923367	0.773736
hsa-miR-487a-5p	10.8963	9.81401	12.735	10.3234	18.5056	14.2844	13.5831	11.3257	0.0620226	0.758574	0.182262
hsa-miR-487b-3p	328.017	283.055	305.443	286.4	481.961	506.485	451.185	477.598	2.90019e-05	0.627424	0.00129243
hsa-miR-487b-5p	13.4425	12.6651	11.6393	9.58437	19.5201	14.1921	17.1302	14.0235	0.0277068	0.729677	0.109693
hsa-miR-491-5p	211.836	224.247	232.223	194.808	98.344	98.96	92.8466	98.6324	1.25706e-06	2.22004	0.000388745
hsa-miR-494-3p	1357.61	1327.71	1176.77	1270.91	1464.14	1491.32	1270.91	1176.77	0.48927	0.950003	0.665488
hsa-miR-494-5p	17.6052	16.9427	8.06397	4.15032	16.6228	12.342	12.9603	10.7987	0.48537	0.886927	0.663754
hsa-miR-497-5p	16.9814	24.7862	29.0468	22.6553	18.8626	27.5025	28.2829	25.9646	0.605904	0.929005	0.755548
hsa-miR-5000-3p	10.7427	5.3755	8.80501	10.4803	12.4392	2.42931	5.78029	3.54662	0.214217	1.46323	0.397282
hsa-miR-5001-5p	157.935	174.897	203.692	185.825	153.24	136.75	162.868	152.288	0.0353345	1.19368	0.128178
hsa-miR-5002-3p	58.5856	70.8219	66.9538	66.9538	92.8466	76.6611	90.5875	71.1649	0.0250058	0.794889	0.102976
hsa-miR-5004-5p	2.79914	1.15981	1.93819	6.75251	2.91566	2.72641	1.34887	6.54156	0.80743	0.934759	0.886239
hsa-miR-5006-5p	90.5875	102.736	84.021	79.3796	89.0682	92.4698	72.2811	82.3946	0.478593	1.061	0.661405
hsa-miR-5008-5p	13.0663	15.1667	16.1588	19.4638	11.7233	6.00953	19.7141	19.1633	0.491156	1.12799	0.666616
hsa-miR-500a-3p	20.899	19.0173	13.3982	16.045	26.8614	20.899	15.6737	9.89318	0.984856	0.945891	0.992882
hsa-miR-500b-3p	8.09626	7.23781	14.9826	13.5021	16.3594	13.4425	13.2273	14.3782	0.144404	0.763294	0.30851
hsa-miR-501-5p	4.96708	6.46966	2.84059	1.80932	3.78206	4.4073	5.24738	0.700311	0.666131	1.13791	0.800941
hsa-miR-5010-3p	37.0193	42.2432	44.8443	46.1548	53.2061	51.9872	56.5192	46.1548	0.0213337	0.819088	0.0916313
hsa-miR-5010-5p	12.5213	23.5234	10.532	24.3992	11.1234	18.9059	18.0038	16.7906	0.865669	1.09491	0.919959
hsa-miR-503-3p	3.87514	7.9538	6.64623	14.6648	13.9062	8.51136	13.8601	16.1588	0.127388	0.632003	0.290201
hsa-miR-503-5p	24.011	19.9812	33.5869	37.5463	34.7933	30.8228	48.4091	51.4966	0.10159	0.695531	0.247375
hsa-miR-504-3p	24.1073	12.9603	20.8288	20.0325	26.0344	27.9565	18.5056	24.2471	0.204237	0.805521	0.385125
hsa-miR-505-5p	158.46	208.752	159.973	133.229	227.146	277.586	198.675	197.226	0.0428156	0.733278	0.143921
hsa-miR-508-5p	15.9306	19.5201	9.81401	12.0846	10.2215	8.36084	8.51136	2.22147	0.0876328	1.9563	0.226309
hsa-miR-5088-5p	42.6195	38.7393	42.7537	39.4728	48.2662	49.45	52.5071	43.6772	0.0105599	0.843656	0.0546551
hsa-miR-5090	59.5983	61.7697	51.0365	53.7605	52.3196	55.6013	41.8431	42.6195	0.095861	1.17559	0.236852
hsa-miR-5091	10.6459	1.93819	1.01136	7.02134	2.61804	12.6881	4.96708	4.55412	0.546024	0.830407	0.708314
hsa-miR-5093	17.6761	13.6328	24.2471	21.1996	14.5783	14.3782	17.8173	18.0038	0.313758	1.18491	0.514651
hsa-miR-5100	32619.2	32619.2	32619.2	32619.2	32619.2	32619.2	32619.2	32619.2		1
hsa-miR-512-5p	19.1633	18.2295	25.727	14.2844	25.8445	31.3752	20.3846	22.0325	0.141165	0.776862	0.304219
hsa-miR-513a-5p	137.469	145.961	141.733	137.469	100.503	94.749	98.6324	100.799	2.2226e-06	1.42553	0.000450491
hsa-miR-513b-5p	31.5618	41.2212	45.3383	43.1231	27.1745	23.8286	30.8228	30.8228	0.0129129	1.43139	0.0612004
hsa-miR-513c-5p	11.7233	11.3257	11.9092	4.06975	6.64623	7.77326	4.06975	7.02134	0.265738	1.52987	0.456553
hsa-miR-514b-5p	37.1657	39.4728	32.1794	34.2718	31.5618	34.0481	37.9142	34.1176	0.541164	1.03958	0.705552
hsa-miR-5187-5p	19.7694	11.1587	13.5409	22.7003	14.4585	8.55548	10.611	9.62232	0.0794618	1.55314	0.21048
hsa-miR-5189-3p	22.1739	19.0731	13.8601	17.4847	12.6651	8.06397	12.2181	15.6303	0.0502863	1.49435	0.160841
hsa-miR-5189-5p	28.6782	34.0481	28.9344	28.1962	32.1794	63.0704	30.9996	27.3397	0.357765	0.780374	0.562332
hsa-miR-518b	2.22147	5.50284	5.93119	9.34767	7.86911	9.02729	8.85463	7.37524	0.165627	0.694409	0.338087
hsa-miR-518c-5p	31.2968	29.01	19.0173	24.1941	35.4171	39.9806	22.9699	18.6313	0.674911	0.88478	0.805077
hsa-miR-5190	23.5234	23.9221	24.7335	17.5652	28.5938	16.8689	23.5234	13.1922	0.541284	1.09207	0.705552
hsa-miR-5191	11.6863	8.99019	16.7343	8.46043	15.0634	8.26905	7.73598	9.53931	0.597518	1.12962	0.74891
hsa-miR-5195-3p	80.2439	79.3796	72.0723	49.149	108.588	111.868	93.6908	93.0777	0.0212712	0.689655	0.0916313
hsa-miR-5195-5p	39.7803	32.4199	35.1885	33.9277	31.889	33.6669	19.4638	35.2801	0.25041	1.1747	0.439242
hsa-miR-5196-3p	5.14354	11.0704	8.21273	7.52388	12.3877	9.53931	5.63415	10.9223	0.468031	0.83024	0.653549
hsa-miR-5196-5p	42.7537	48.4091	25.8445	40.735	51.0365	41.2212	31.4675	38.6977	0.819118	0.971182	0.894306
hsa-miR-519d-3p	12.5539	14.3782	8.46043	5.72349	8.99019	14.7624	6.36342	13.4425	0.825724	0.943927	0.899138
hsa-miR-520d-3p	28.3465	36.053	38.8742	38.0688	38.5717	33.8512	45.2221	56.2151	0.184852	0.812967	0.360098
hsa-miR-520d-5p	13.6328	11.9092	12.2181	13.2273	3.81253	13.8601	8.26905	9.6953	0.147297	1.43074	0.312457
hsa-miR-524-5p	17.8173	14.4145	10.2583	10.2215	23.6007	15.8784	16.8455	6.79807	0.709243	0.835066	0.829353
hsa-miR-526b-5p	5.54193	4.55412	8.51136	8.40061	5.97219	11.0061	9.53931	4.43563	0.693298	0.872541	0.81833
hsa-miR-532-3p	12.342	16.7906	22.3401	30.9163	15.6303	18.375	20.5925	33.9746	0.75357	0.930187	0.857997
hsa-miR-532-5p	6.46966	9.20201	8.36084	8.29783	10.4179	7.68861	8.06397	3.78206	0.588558	1.07939	0.742147
hsa-miR-541-3p	4.8764	5.72349	4.4073	9.62232	4.59467	1.93819	2.322	5.3755	0.100413	1.73077	0.244993
hsa-miR-542-3p	19.8275	14.5267	22.095	25.089	13.7539	6.79807	10.7987	18.1232	0.0635726	1.64811	0.184167
hsa-miR-542-5p	9.78546	2.72641	5.82239	9.85749	0.84917	2.61804	7.26592	9.4178	0.392142	1.39903	0.593732
hsa-miR-544b	4.82596	7.56287	4.06975	6.26244	18.5449	20.0682	11.6697	3.87514	0.12248	0.419533	0.284789
hsa-miR-548q	11.9092	7.77326	9.62232	5.47231	10.532	10.3786	8.55548	8.60951	0.501189	0.91337	0.67242
hsa-miR-550a-3-5p	29.5273	19.5575	23.2652	33.3853	28.5103	25.6198	26.3516	29.5974	0.647775	0.96054	0.787142
hsa-miR-550a-3p	11.8467	9.58437	3.07455	2.42931	17.1579	16.3594	9.93889	6.46966	0.147514	0.539499	0.312457
hsa-miR-550a-5p	75.204	74.4348	72.9465	71.0182	72.9465	78.3023	58.7538	73.3956	0.546296	1.03601	0.708314
hsa-miR-550b-2-5p	5.02545	1.47817	3.49116	8.36084	5.02545	7.86911	4.19485	10.7427	0.259381	0.659512	0.449377
hsa-miR-550b-3p	6.39958	6.28863	11.7233	10.7033	12.0846	4.96708	16.9814	12.342	0.491474	0.757193	0.666616
hsa-miR-551a	9.53931	8.60951	4.04095	5.66504	7.26592	6.64623	3.78206	5.58381	0.555725	1.19661	0.716075
hsa-miR-551b-3p	150.07	177.034	150.07	215.688	147.205	157.935	195.821	185.267	0.966004	1.00967	0.985117
hsa-miR-557	32.5065	20.7872	30.681	25.2081	24.1941	22.8475	26.21	24.8622	0.411861	1.11282	0.610146
hsa-miR-5572	34.886	38.0688	35.2801	34.4436	40.2623	28.8847	28.3465	30.7284	0.216678	1.11275	0.398217
hsa-miR-5580-3p	28.4596	36.9135	47.8885	41.0465	39.5657	46.1548	52.3196	46.0506	0.176616	0.838218	0.350157
hsa-miR-5585-3p	50.4196	55.6013	50.1716	48.7211	80.8684	74.0698	77.7739	66.6527	0.000302565	0.684495	0.00479837
hsa-miR-5589-5p	24.6378	30.5787	14.7073	18.284	18.7066	30.1252	27.7836	13.5831	0.96214	0.97793	0.983581
hsa-miR-5591-3p	1.56665	9.27602	9.06484	5.78029	10.3786	7.31642	5.4372	4.4073	0.650752	0.932761	0.789893
hsa-miR-564	81.2909	88.4167	97.2016	83.6447	60.4951	75.3907	73.1164	79.3796	0.0318818	1.21559	0.120622
hsa-miR-5684	200.405	207.309	217.205	191.699	225.975	214.992	201.808	229.756	0.144396	0.935919	0.30851
hsa-miR-5685	10.2583	17.8992	12.9726	9.48545	15.3357	15.3357	16.4626	10.4179	0.442967	0.879475	0.637894
hsa-miR-5698	27.6389	15.0634	18.1232	20.8288	21.1567	14.8267	14.3147	14.5783	0.216199	1.25861	0.398121
hsa-miR-5699-5p	32.1794	34.6759	26.9569	24.011	25.5272	30.2703	36.4212	37.3971	0.469926	0.90902	0.655353
hsa-miR-5701	9.34767	2.42931	10.7033	1.47817	2.42931	4.15032	0.390731	5.07163	0.380489	1.98958	0.582959
hsa-miR-5703	30.9163	24.1073	30.4865	29.5974	25.4438	25.727	21.8075	15.8784	0.0753353	1.29543	0.204363
hsa-miR-5705	3.61812	0.268245	17.1579	9.53931	8.75763	15.6737	20.0682	20.8288	0.168439	0.468152	0.339458
hsa-miR-5739	1806.93	1806.93	1730.2	1590.08	2244.57	2407.74	1974.48	2244.57	0.00302595	0.781632	0.0234412
hsa-miR-574-3p	69.4205	68.1296	58.7538	67.169	74.6945	75.0138	68.1296	63.6237	0.275589	0.936088	0.466353
hsa-miR-574-5p	41.2212	46.6043	40.9518	51.2403	39.8685	37.3971	39.9806	59.2813	0.790109	1.01977	0.877915
hsa-miR-575	192.895	191.699	207.309	181.506	115.013	129.149	113.475	138.534	0.00018907	1.55875	0.00371237
hsa-miR-5787	1444.23	1491.32	1444.23	1491.32	1107.91	903.193	1072.83	979.679	0.000221811	1.4448	0.00391972
hsa-miR-579-5p	9.89318	14.7073	10.1852	12.3877	17.6052	8.40061	9.78546	15.1915	0.82799	0.925282	0.900021
hsa-miR-582-5p	43.3506	45.9242	58.4169	70.0351	55.9604	51.7646	85.2978	77.9375	0.240571	0.803538	0.425123
hsa-miR-584-3p	9.4178	0.390731	9.6953	4.73533	6.26244	3.54662	8.32662	2.17777	0.798947	1.19326	0.880564
hsa-miR-584-5p	18.0303	15.3597	10.8583	11.9906	20.9337	13.5021	11.6393	19.3634	0.46472	0.859416	0.652452
hsa-miR-585-5p	14.2844	14.8267	11.5656	5.82239	16.686	11.6393	7.02134	8.40061	0.855777	1.0629	0.914159
hsa-miR-589-5p	6.99143	9.12357	6.36342	5.50284	24.8622	14.9618	16.0035	15.2093	0.00120648	0.393898	0.0120356
hsa-miR-590-5p	64.0997	55.4537	43.1231	52.3196	90.3116	81.8526	87.8822	92.4698	0.00111235	0.60989	0.0113718
hsa-miR-593-3p	94.4119	107.266	87.8822	88.6348	113.762	101.506	111.322	100.024	0.0728831	0.886502	0.200374
hsa-miR-593-5p	46.6043	44.6759	64.0997	48.594	37.0811	47.7959	48.7211	43.2281	0.227401	1.15353	0.41065
hsa-miR-595	7.4745	4.59467	21.1345	20.899	12.6285	8.99019	29.0468	24.5879	0.408243	0.718941	0.606966
hsa-miR-604	7.31642	10.5506	14.1137	7.0953	8.55548	16.7343	18.8626	16.431	0.121353	0.644996	0.283071
hsa-miR-6069	6.67697	3.13686	2.72641	1.15981	5.82239	2.79914	5.14354	5.29221	0.274763	0.718888	0.465591
hsa-miR-6072	16.6228	9.29878	1.47817	3.2201	12.2628	8.60951	2.17777	6.75251	0.785732	1.02742	0.877405
hsa-miR-6075	360.953	367.624	402.206	343.443	286.4	298.317	335.221	356.725	0.0524801	1.15475	0.165185
hsa-miR-6076	198.675	187.586	218.637	234.717	162.868	149.879	192.895	189.474	0.0514365	1.20788	0.163146
hsa-miR-6077	139.979	115.298	125.339	130.189	138.983	170.368	161.785	174.897	0.0117611	0.790681	0.0577322
hsa-miR-608	5.78029	7.81287	2.322	1.70503	9.85749	6.06772	18.2295	6.39958	0.0839658	0.434485	0.220991
hsa-miR-6083	13.3982	12.4392	4.35427	3.7378	20.3381	15.455	8.02259	1.70503	0.865081	0.745363	0.919959
hsa-miR-6085	2673.16	2736.49	2067.36	1974.48	3145.53	3557.77	2736.49	2498.51	0.0868708	0.791695	0.225754
hsa-miR-6086	49.45	47.6763	28.0765	37.6263	41.9401	54.7018	42.7537	33.2743	0.697062	0.943009	0.821206
hsa-miR-6088	462.769	443.18	440.482	367.624	355.543	353.312	325.178	379.866	0.0194924	1.21229	0.0853573
hsa-miR-6089	23327.1	23327.1	21519.5	23327.1	23327.1	23327.1	23327.1	21519.5	1	1	1
hsa-miR-6090	3720.8	3902.49	3902.49	3902.49	3453.31	3902.49	3348.7	3453.31	0.0509295	1.08974	0.161953
hsa-miR-612	66.4626	57.9428	76.1521	73.1164	56.5192	58.5856	76.3757	61.1067	0.402487	1.08348	0.6013
hsa-miR-6124	37.4225	38.4564	34.4017	37.8701	24.6378	22.5564	33.1205	32.2995	0.0278858	1.31556	0.109856
hsa-miR-6125	1590.08	1590.08	1806.93	1464.14	1666.36	1691.86	1666.36	1691.86	0.361454	0.960514	0.56669
hsa-miR-6126	2067.36	2369.27	2443.74	2498.51	1621.85	1590.08	1806.93	1877.12	0.00194889	1.36005	0.0174694
hsa-miR-6127	26.1059	27.6389	25.4897	25.3052	24.3992	27.1745	24.1073	31.1876	0.79445	0.978207	0.880346
hsa-miR-6131	115.298	115.013	122.307	113.762	119.122	125.833	115.013	95.5697	0.663368	1.0238	0.799791
hsa-miR-6132	227.146	268.935	257.29	260.167	190.404	183.143	218.637	204.534	0.00422983	1.27214	0.0293734
hsa-miR-614	162.571	181.506	208.752	197.226	198.675	201.808	193.704	210.262	0.242083	0.932383	0.427185
hsa-miR-615-3p	23.6007	23.3885	24.3236	33.9746	20.5292	20.6778	22.8029	21.9037	0.0854012	1.2255	0.223343
hsa-miR-615-5p	44.5551	47.3731	56.2151	72.0723	76.1521	87.3992	99.5073	117.787	0.00812145	0.578227	0.0460361
hsa-miR-6165	393.095	426.849	317.355	291.991	462.769	481.961	362.828	340.786	0.292198	0.867107	0.487128
hsa-miR-618	2.56712	3.3924	5.78029	7.9538	7.31642	2.17777	5.97219	10.611	0.605182	0.755199	0.755409
hsa-miR-619-5p	296.031	264.964	261.834	293.628	393.095	375.158	340.786	325.178	0.00374062	0.778443	0.0267465
hsa-miR-621	17.3857	18.1861	14.5783	16.6228	11.5327	22.2464	15.2934	20.7872	0.92469	0.955812	0.963538
hsa-miR-622	40.2623	33.6669	37.1657	33.2743	51.7646	46.6043	47.6763	40.735	0.00861004	0.772936	0.0474948
hsa-miR-624-5p	46.0506	40.5136	45.2221	48.8467	37.7546	38.4564	43.5116	39.8685	0.0495867	1.13185	0.16037
hsa-miR-625-3p	70.8219	61.1067	79.0242	65.6065	77.4808	77.2405	81.0246	83.1787	0.0445478	0.867162	0.147736
hsa-miR-632	16.3873	10.1852	12.4392	12.043	19.7141	21.0093	15.5385	12.0846	0.126277	0.746999	0.289795
hsa-miR-634	24.0682	28.2829	21.1996	19.5201	34.4017	88.6348	25.2586	35.3337	0.0918172	0.506843	0.234665
hsa-miR-637	19.9242	29.3324	28.3465	19.7141	28.2829	20.3381	21.0964	22.2464	0.729657	1.05821	0.844354
hsa-miR-638	826.552	826.552	749.785	678.669	657.898	595.227	571.516	532.097	0.00607598	1.30755	0.0379432
hsa-miR-642a-3p	470.691	487.421	451.185	432.955	443.18	512.571	443.18	440.482	0.955016	1.00154	0.981192
hsa-miR-642a-5p	4.50437	5.93119	6.84368	5.3755	9.7545	7.20783	3.61812	7.68861	0.483602	0.801397	0.663211
hsa-miR-642b-3p	242.025	234.717	225.975	240.443	152.288	153.24	169.184	156.597	8.35849e-06	1.49397	0.000795342
hsa-miR-642b-5p	8.32662	9.53931	8.14477	10.611	6.84368	14.1137	13.1922	6.14061	0.889193	0.908947	0.936112
hsa-miR-6499-5p	29.1751	29.2436	21.4416	19.9812	23.2652	34.4017	30.0376	23.4526	0.465736	0.898201	0.652452
hsa-miR-650	33.7348	23.3019	22.1382	29.1751	29.01	29.9186	23.3019	26.0344	0.938786	1.00079	0.970968
hsa-miR-6501-3p	89.9771	105.651	95.0498	102.223	37.9142	36.2869	37.7546	47.1414	1.236e-05	2.46956	0.000867423
hsa-miR-6503-3p	19.1017	16.6228	9.72253	12.2963	16.1588	19.6048	10.0097	13.3668	0.899166	0.976382	0.941802
hsa-miR-6507-5p	4.43563	2.79914	2.22147	4.8764	3.54662	4.59467	2.11284	5.78029	0.743516	0.893867	0.854767
hsa-miR-6510-5p	61.7697	65.1786	55.4537	54.238	56.9096	68.1296	46.6043	51.2403	0.494905	1.06172	0.6698
hsa-miR-6511a-3p	25.5272	30.1252	19.3634	28.5103	27.5025	28.8098	24.1941	36.4212	0.376503	0.885386	0.580717
hsa-miR-6511a-5p	74.0698	77.4808	81.8526	82.0939	75.3907	69.1498	75.0138	74.0698	0.0648904	1.07449	0.186892
hsa-miR-6511b-3p	29.2436	43.0137	36.2869	31.4675	34.886	32.4199	38.0688	30.6329	0.833761	1.02944	0.904014
hsa-miR-6511b-5p	58.1884	54.7018	48.4091	51.7646	35.7307	33.3853	34.7933	46.7434	0.00622576	1.41427	0.0383147
hsa-miR-6512-3p	4.04095	12.197	1.15981	2.22147	4.73533	7.37524	2.91566	1.41679	0.960141	1.19317	0.98319
hsa-miR-6513-5p	1.34887	6.92267	1.70503	1.41679	8.85463	11.8467	4.50437	2.72641	0.09503	0.407895	0.236048
hsa-miR-6514-3p	12.0846	11.7233	14.3428	22.8475	17.6761	23.6994	18.0729	19.3087	0.138467	0.77451	0.302087
hsa-miR-6515-3p	302.265	286.4	340.786	283.055	370.88	360.953	393.095	375.158	0.00341389	0.808291	0.0254396
hsa-miR-6515-5p	10.5506	9.89318	4.7807	9.12357	9.29878	8.80501	3.07455	10.0603	0.676429	1.09954	0.805335
hsa-miR-6516-3p	96.5228	85.2978	77.9375	107.266	91.6308	73.8108	97.2016	108.588	0.93494	0.988666	0.969422
hsa-miR-652-3p	34.4017	52.5071	44.089	46.6043	59.4964	50.1716	45.0612	53.539	0.170324	0.852756	0.342586
hsa-miR-652-5p	120.382	125.339	133.229	141.733	87.0328	115.013	101.823	114.643	0.0246409	1.24413	0.101942
hsa-miR-6529-3p	10.9629	11.1976	16.0035	11.1587	10.8583	13.3668	12.3877	22.5564	0.436616	0.833589	0.631955
hsa-miR-6529-5p	16.3134	16.8455	21.8075	26.9569	17.4847	23.2344	24.4754	29.0468	0.394406	0.869293	0.596431
hsa-miR-658	34.0481	35.4875	29.7785	31.7203	44.6759	38.6977	38.6977	28.9344	0.230826	0.867744	0.414192
hsa-miR-659-3p	4.67696	6.06772	5.50284	8.91955	6.67697	7.65548	12.1841	9.48545	0.105829	0.699047	0.255684
hsa-miR-661	7.23781	7.31642	1.80932	4.19485	11.6393	10.9629	5.29221	1.47817	0.709342	0.699918	0.829353
hsa-miR-663a	432.955	481.961	532.097	443.18	268.935	291.991	273.674	302.265	8.50531e-05	1.66263	0.00235563
hsa-miR-664a-3p	44.419	39.5657	65.1786	57.1544	58.5856	49.149	66.4626	62.2969	0.297308	0.872401	0.49233
hsa-miR-664b-3p	98.6324	131.805	115.013	132.455	112.745	139.603	145.961	162.571	0.177061	0.852066	0.350157
hsa-miR-664b-5p	28.1962	37.0193	38.6977	38.4564	37.6263	42.5259	51.2403	48.2662	0.062056	0.792445	0.182262
hsa-miR-665	175.696	143.169	153.524	145.961	218.637	193.704	189.474	180.771	0.00848622	0.790138	0.0472858
hsa-miR-668-3p	20.4563	24.1941	30.5787	26.7472	30.2703	20.1659	31.5618	35.7846	0.409921	0.865802	0.608
hsa-miR-670-5p	15.3597	15.6303	10.4179	13.1922	19.0173	19.3087	15.9306	16.508	0.0442813	0.771573	0.147247
hsa-miR-671-3p	78.7239	60.4951	62.1276	63.0704	98.96	95.0498	84.6088	93.8521	0.00244848	0.7099	0.0210331
hsa-miR-671-5p	136.75	139.979	150.514	160.849	109.115	96.8374	140.519	134.072	0.0676584	1.22381	0.192842
hsa-miR-6715b-3p	8.02259	5.63415	8.40061	3.92653	7.02134	6.20013	10.8963	6.06772	0.489567	0.860806	0.665488
hsa-miR-6715b-5p	103.21	129.701	139.603	130.829	78.7239	71.4932	84.021	77.2405	0.00066953	1.61598	0.00781329
hsa-miR-6716-5p	148.822	183.925	148.028	190.404	247.98	235.993	230.691	213.759	0.00430934	0.722923	0.0296148
hsa-miR-6717-5p	52.6593	43.6772	45.4238	57.3115	43.3506	47.8885	43.9019	35.6246	0.136594	1.16576	0.300118
hsa-miR-6721-5p	89.5613	83.3992	68.3246	63.6237	53.539	54.8964	39.0521	44.8443	0.0067372	1.58533	0.0404559
hsa-miR-6722-3p	116.568	126.744	119.515	126.744	95.5697	109.115	109.338	119.515	0.0500667	1.12924	0.160841
hsa-miR-6722-5p	115.013	123.426	132.455	117.113	137.469	180.771	149.879	183.925	0.0109184	0.748426	0.056042
hsa-miR-6724-5p	601.856	627.077	649.201	571.516	379.866	370.88	440.482	393.095	8.70242e-05	1.54618	0.00235563
hsa-miR-6726-3p	9.27602	13.0197	21.7373	14.7073	17.2747	9.85749	23.0441	22.9079	0.457058	0.803736	0.649711
hsa-miR-6726-5p	80.8684	73.5966	74.2346	78.414	49.149	58.4169	62.1276	60.206	0.00213942	1.33586	0.0186371
hsa-miR-6727-3p	7.65548	12.5539	13.7182	12.1102	3.7378	16.6228	11.6863	6.99143	0.444248	1.1793	0.638224
hsa-miR-6727-5p	1154.41	1239.91	1252.72	1087.46	894.345	873.297	903.193	844.266	0.000183257	1.3469	0.00369755
hsa-miR-6728-3p	22.2464	21.2658	13.5831	17.0463	22.5564	23.6637	16.7906	18.375	0.493597	0.910989	0.668761
hsa-miR-6728-5p	21.1567	13.3251	9.48545	10.7987	5.29221	11.9658	6.79807	11.1587	0.140109	1.5552	0.302998
hsa-miR-6729-3p	81.972	92.1508	109.115	89.5613	88.6348	103.656	113.762	117.113	0.194896	0.880974	0.373247
hsa-miR-6729-5p	1024.7	1009.89	953.048	886.449	762.349	695.681	740.49	649.201	0.000716808	1.36042	0.00821011
hsa-miR-6730-3p	19.4638	23.6994	33.3492	25.6198	23.6637	29.9835	32.5065	34.6759	0.251046	0.845258	0.439242
hsa-miR-6731-3p	12.6651	13.5409	22.9079	18.5449	22.1382	20.9506	23.3885	17.4572	0.168107	0.806088	0.339458
hsa-miR-6731-5p	466.658	451.185	501.001	633.6	601.856	605.766	633.6	664.516	0.0405753	0.819097	0.139421
hsa-miR-6732-3p	7.58606	10.9629	14.8267	15.0634	13.5831	12.4904	16.508	11.5656	0.465548	0.894583	0.652452
hsa-miR-6732-5p	63.6237	53.3985	58.8753	61.1067	57.9428	65.7931	63.8416	51.7646	0.912248	0.990232	0.952279
hsa-miR-6735-3p	11.1587	14.8681	7.44304	7.86911	11.9906	11.2558	5.58381	4.23881	0.396005	1.25008	0.59689
hsa-miR-6735-5p	221.677	237.858	224.247	201.808	333.385	389.625	347.295	333.385	9.42138e-05	0.630901	0.00242797
hsa-miR-6736-3p	6.36342	4.8764	5.14354	4.82596	11.3901	9.6953	5.19088	7.44304	0.0583447	0.628997	0.173909
hsa-miR-6736-5p	27.5025	16.7343	14.5267	16.0761	23.5234	22.3401	14.9253	10.4803	0.786888	1.0501	0.877405
hsa-miR-6737-5p	42.0174	43.3506	29.3324	36.9135	37.5463	34.1176	33.9277	29.9186	0.338871	1.11884	0.543835
hsa-miR-6738-3p	5.82239	2.322	0.390731	13.2698	2.22147	5.72349	14.4992	6.20013	0.442039	0.761231	0.637412
hsa-miR-6738-5p	62.9662	63.3269	73.8108	94.749	68.8933	87.0328	69.8468	84.021	0.626789	0.951771	0.773736
hsa-miR-6740-3p	7.56287	8.21273	7.02134	6.28863	5.3755	2.322	7.23781	4.8764	0.115026	1.4681	0.271541
hsa-miR-6741-3p	12.4392	13.7539	16.6228	10.9629	15.2934	18.6313	14.1921	12.5213	0.35515	0.886884	0.561266
hsa-miR-6741-5p	808.612	762.349	664.516	595.227	886.449	910.033	749.785	877.815	0.0547228	0.826705	0.168388
hsa-miR-6742-3p	16.431	17.0816	14.3782	11.8467	22.9369	17.3857	18.5449	15.1667	0.1243	0.806892	0.286864
hsa-miR-6742-5p	20.9337	24.4754	19.7694	18.6313	22.4816	26.2763	29.01	22.9369	0.0714688	0.832232	0.199564
hsa-miR-6743-3p	28.9344	37.4225	23.5234	22.9369	37.1657	34.7933	28.5103	28.4033	0.314116	0.875417	0.514651
hsa-miR-6743-5p	886.449	953.048	927.296	894.345	740.49	762.349	724.027	762.349	6.92654e-05	1.22478	0.00214203
hsa-miR-6744-3p	13.0197	17.6052	15.9306	11.9092	16.9814	18.2295	14.4585	12.197	0.66959	0.945015	0.801823
hsa-miR-6744-5p	21.6224	12.2181	3.78206	12.6285	10.611	17.0816	8.75763	9.85749	0.89631	1.08515	0.940404
hsa-miR-6746-5p	72.6041	71.0182	80.0997	85.6442	64.6803	83.6447	79.3796	76.1521	0.790641	1.01813	0.877915
hsa-miR-6747-3p	5.97219	11.6697	13.7539	23.5234	12.6881	15.6303	22.9369	16.9814	0.356179	0.804834	0.561266
hsa-miR-6747-5p	22.4005	10.2215	17.0463	20.9337	15.9306	13.1254	19.8275	19.0731	0.968874	1.03893	0.986496
hsa-miR-6748-3p	10.8583	6.64623	7.73598	10.0603	7.20783	10.1852	11.5327	9.50852	0.573909	0.918472	0.729625
hsa-miR-6748-5p	13.1254	5.14354	16.1016	14.1921	18.0303	19.2299	11.5656	11.6393	0.384372	0.803152	0.587724
hsa-miR-6749-3p	15.1915	17.5652	26.21	16.8689	23.1064	23.1064	21.4416	14.9618	0.57769	0.917927	0.732926
hsa-miR-6749-5p	277.586	260.167	264.964	246.098	283.055	300.17	252.929	283.055	0.192657	0.937104	0.370632
hsa-miR-675-3p	13.2273	7.35165	7.9538	4.43563	7.52388	9.72253	7.20783	11.9906	0.568236	0.90461	0.723901
hsa-miR-675-5p	147.205	165.221	188.42	148.028	212.663	227.146	232.223	225.975	0.00166613	0.72257	0.0156136
hsa-miR-6750-3p	18.9636	24.0682	26.8614	16.3594	33.8512	33.7348	30.9163	27.7836	0.0172285	0.682994	0.0774971
hsa-miR-6750-5p	75.7067	76.1521	93.8521	79.6555	75.204	80.0997	80.2439	73.1164	0.405056	1.05411	0.603433
hsa-miR-6751-3p	8.14477	8.02259	5.4372	6.00953	3.3924	7.26592	9.72253	6.92267	0.806102	1.01137	0.885567
hsa-miR-6751-5p	17.7666	11.9906	5.63415	11.0704	14.3782	11.7926	12.9726	13.9062	0.42301	0.875816	0.622192
hsa-miR-6752-3p	20.3846	20.8288	18.5449	14.6207	21.3348	23.2652	14.0235	12.2963	0.687959	1.04878	0.81387
hsa-miR-6752-5p	367.624	353.312	302.265	319.163	302.265	302.265	265.729	268.935	0.0296049	1.17834	0.115161
hsa-miR-6753-3p	10.1117	14.1137	3.01893	9.15309	14.0821	7.40955	11.2558	9.12357	0.515846	0.869275	0.684497
hsa-miR-6753-5p	80.4812	81.972	71.3426	75.0138	104.243	102.223	95.0498	89.5613	0.00250403	0.78964	0.0210713
hsa-miR-6754-3p	13.5409	10.0603	28.5283	30.0376	15.4837	18.0038	28.8847	31.8269	0.566751	0.87227	0.72328
hsa-miR-6754-5p	54.238	47.4998	56.5192	51.4966	41.2212	35.8873	49.9302	52.5071	0.135323	1.16825	0.298385
hsa-miR-6756-3p	49.9302	30.9163	38.5717	29.2436	28.8847	29.0468	30.1252	33.6669	0.207814	1.22131	0.389494
hsa-miR-6756-5p	183.925	149.879	145.961	162.868	143.169	154.455	134.669	141.115	0.110043	1.12072	0.263806
hsa-miR-6757-3p	2.11284	2.17777	8.99019	4.67696	7.56287	8.72535	6.99143	1.15981	0.68088	0.734785	0.809077
hsa-miR-6757-5p	322.179	305.443	309.247	330.576	419.899	432.955	370.88	387.334	0.00100836	0.786711	0.0103945
hsa-miR-6759-3p	10.7987	22.095	24.3992	18.1861	28.6782	23.7714	29.7785	19.9812	0.150204	0.738474	0.316528
hsa-miR-6759-5p	31.3752	28.6782	27.9565	36.4212	42.2432	37.9142	46.7434	30.5787	0.0799352	0.790142	0.211282
hsa-miR-6760-3p	18.0038	16.431	20.3846	21.0964	23.3019	16.0761	16.7343	16.3873	0.630025	1.04712	0.773924
hsa-miR-6760-5p	30.3917	32.0979	25.9289	23.6994	20.0682	25.5272	21.8549	29.6387	0.231512	1.15479	0.414192
hsa-miR-6762-3p	16.0761	10.7033	12.1444	21.3348	7.37524	10.0603	26.5122	22.3401	0.992016	0.909045	0.995178
hsa-miR-6762-5p	54.4737	50.1716	60.4951	62.5545	48.4091	45.9242	59.9042	66.9538	0.728845	1.0294	0.844354
hsa-miR-6763-3p	105.651	95.0498	123.426	111.868	132.455	119.515	159.973	165.221	0.0266156	0.755409	0.106549
hsa-miR-6763-5p	96.8374	109.115	113.475	129.149	127.415	124.9	130.189	131.805	0.0575443	0.872189	0.173369
hsa-miR-6765-3p	12068	12068	12068	8437.7	12068	12068	12068	12068	0.355918	0.924794	0.561266
hsa-miR-6765-5p	264.964	277.586	293.628	273.674	201.808	202.912	208.752	205.68	1.10272e-05	1.35488	0.000867423
hsa-miR-6766-3p	255.419	265.729	268.935	225.975	351.44	347.295	353.312	338.034	0.000250914	0.730935	0.00414138
hsa-miR-6766-5p	19.0731	15.8393	15.5912	11.6182	14.3428	11.1234	18.1861	10.1852	0.390013	1.15388	0.591958
hsa-miR-6767-5p	22.9369	20.3381	18.375	19.8798	19.6048	25.3052	18.0303	19.4638	0.952818	0.989391	0.979903
hsa-miR-6768-5p	961.644	910.033	894.345	791.328	387.334	367.624	333.385	347.295	2.43923e-06	2.47789	0.000450491
hsa-miR-6769a-3p	31.2509	29.1751	34.4436	26.3097	32.0979	33.5869	27.6389	39.7803	0.374314	0.910411	0.579508
hsa-miR-6769a-5p	142.416	136.271	115.866	119.122	181.506	177.034	141.115	141.733	0.0422829	0.80088	0.142517
hsa-miR-6769b-5p	76.6611	89.9771	69.4205	79.0242	58.1884	71.3426	73.3956	65.9612	0.078104	1.1718	0.207773
hsa-miR-6771-3p	4.35427	1.56665	0.700311	5.97219	2.17777	5.82239	3.54662	3.13686	0.479684	0.857651	0.661405
hsa-miR-6771-5p	124.228	110.225	125.833	125.833	71.1649	57.1544	82.0939	81.8526	0.00127556	1.66328	0.0126229
hsa-miR-6772-3p	8.91955	5.24738	4.43563	8.32662	6.06772	10.1117	3.92653	5.02545	0.747294	1.07154	0.856258
hsa-miR-6772-5p	29.3324	23.1064	31.3752	32.7763	22.9079	24.9335	30.3917	28.0765	0.405378	1.0967	0.603433
hsa-miR-6774-5p	62.2969	59.5983	65.9612	66.2608	36.9135	38.952	36.1463	33.8512	6.90461e-06	1.74216	0.000731907
hsa-miR-6775-5p	185.267	173.597	150.883	158.46	161.785	143.169	137.469	129.149	0.0556795	1.16907	0.170484
hsa-miR-6776-3p	148.028	144.18	134.669	122.307	211.836	244.875	183.143	167.653	0.00680636	0.680099	0.0406738
hsa-miR-6776-5p	25.8445	23.2344	14.4992	20.3846	23.6994	28.5938	21.0093	12.1841	0.980304	0.982174	0.991949
hsa-miR-6777-3p	53.3985	58.7538	55.2575	46.7434	61.1067	59.5983	60.4951	61.3627	0.0393604	0.882878	0.137414
hsa-miR-6777-5p	1568.39	1691.86	1529.53	1529.53	2563.37	2244.57	1924.37	2067.36	0.00259495	0.718131	0.0214948
hsa-miR-6778-3p	24.5879	24.5319	27.7008	33.5376	35.8873	31.8269	32.7763	34.2718	0.0379426	0.81891	0.134871
hsa-miR-6778-5p	171.053	147.205	157.935	164.396	153.524	167.653	171.053	170.368	0.432833	0.966784	0.6299
hsa-miR-6779-3p	1.41679	5.82239	13.2698	9.06484	5.63415	7.35165	8.65555	13.1254	0.482452	0.850634	0.662368
hsa-miR-6779-5p	56.9096	58.4169	60.8019	65.9612	47.1414	52.3196	66.6527	67.4317	0.643829	1.03658	0.785028
hsa-miR-6780a-5p	11.6182	6.67697	3.2201	14.2365	13.4425	10.7427	8.36084	14.7073	0.301539	0.756599	0.498003
hsa-miR-6780b-3p	3.07455	8.06397	9.89318	9.50852	4.50437	6.84368	4.59467	4.35427	0.303011	1.50467	0.499101
hsa-miR-6780b-5p	740.49	749.785	735.457	735.457	595.227	561.82	587.217	561.82	3.79316e-06	1.28408	0.000521348
hsa-miR-6781-5p	173.597	162.571	179.488	159.973	118.723	110.225	118.723	123.426	5.77612e-05	1.43416	0.00196872
hsa-miR-6782-3p	14.7624	19.4638	20.3381	17.7666	22.2464	18.284	15.4098	24.7862	0.457899	0.896001	0.649711
hsa-miR-6782-5p	298.317	298.317	306.71	264.964	416.037	443.18	429.195	372.74	0.000404697	0.703312	0.00568876
hsa-miR-6784-3p	22.7003	25.2081	24.5879	19.6485	28.9344	31.0665	27.1365	30.681	0.00814133	0.782092	0.0460361
hsa-miR-6784-5p	458	458	422.925	360.953	317.355	335.221	302.265	300.17	0.00282178	1.35447	0.0225196
hsa-miR-6785-3p	26.7472	34.4017	31.6509	25.4438	36.8113	29.2436	27.8778	35.7307	0.388839	0.911927	0.59107
hsa-miR-6785-5p	91.6308	83.1787	66.4626	81.972	84.6088	77.4808	61.7697	56.5192	0.247124	1.15289	0.43546
hsa-miR-6786-3p	11.6697	10.3234	24.4754	13.3668	9.4178	11.5656	20.5292	17.6761	0.997937	1.01093	0.999553
hsa-miR-6786-5p	835.5	886.449	877.815	873.297	649.201	657.898	678.669	724.027	0.000104767	1.28167	0.00259192
hsa-miR-6787-3p	15.968	16.3594	17.4847	24.2471	21.8075	13.9674	21.7373	20.2216	0.752567	0.952728	0.857997
hsa-miR-6787-5p	95.0498	81.0246	93.0777	111.322	92.1508	84.9095	96.8374	92.8466	0.671134	1.03744	0.802894
hsa-miR-6788-3p	4.06975	8.09626	4.73533	8.51136	7.40955	3.7378	9.12357	9.93889	0.60245	0.841207	0.752758
hsa-miR-6789-3p	17.2747	28.4033	31.1876	29.01	33.6669	34.6759	35.3337	31.5618	0.098394	0.782882	0.241495
hsa-miR-6789-5p	31.0665	44.2408	42.8775	39.8685	22.8029	24.1941	29.5974	21.3348	0.00425047	1.61396	0.0293734
hsa-miR-6790-3p	28.5938	29.7785	35.3337	34.5175	15.1667	8.29783	12.4392	12.6651	0.000369116	2.64003	0.00542791
hsa-miR-6791-3p	15.6303	13.8601	15.3357	14.5267	20.0325	20.2216	23.0643	17.6052	0.00249342	0.733444	0.0210713
hsa-miR-6791-5p	197.226	214.992	195.821	182.395	215.688	224.247	214.992	208.752	0.0497834	0.915193	0.16037
hsa-miR-6792-3p	30.6329	30.2703	22.4816	20.4563	36.4212	28.3465	14.4145	22.1739	0.783169	1.02452	0.877405
hsa-miR-6792-5p	37.7546	32.1794	25.3052	28.8098	19.2584	24.2471	17.0463	12.043	0.0165697	1.70879	0.0753556
hsa-miR-6793-5p	12.197	18.8063	9.93889	8.99019	20.1409	18.1861	7.65548	11.8467	0.67622	0.863446	0.805335
hsa-miR-6794-3p	5.07163	6.54156	16.508	10.2583	5.58381	5.02545	11.811	6.00953	0.453999	1.34998	0.647001
hsa-miR-6794-5p	237.858	228.875	228.875	261.834	246.098	280.042	271.396	286.4	0.0361042	0.8833	0.129452
hsa-miR-6795-3p	40.9518	45.4238	54.0941	43.7953	52.6593	38.7393	63.6237	53.3985	0.37805	0.8841	0.581755
hsa-miR-6795-5p	47.8885	35.8873	46.1548	52.5071	40.1139	29.5974	44.419	35.1885	0.142083	1.2218	0.305663
hsa-miR-6796-3p	157.35	158.46	181.506	145.385	177.034	195.821	200.405	198.675	0.0142849	0.832585	0.0664302
hsa-miR-6796-5p	35.7846	24.7335	29.9186	30.4865	29.5273	33.3492	28.1962	28.5283	0.957136	1.01106	0.981472
hsa-miR-6797-3p	9.18366	11.2558	12.2628	10.4179	12.342	12.2181	16.1016	13.6328	0.041167	0.79419	0.139517
hsa-miR-6797-5p	40.1139	46.4617	27.7836	40.1139	48.594	33.9746	40.5136	36.8113	0.761863	0.966101	0.863817
hsa-miR-6798-3p	93.0777	108.588	113.762	92.1508	126.744	117.113	105.651	120.986	0.0695057	0.866278	0.19592
hsa-miR-6798-5p	381.943	432.955	351.44	356.725	328.017	328.017	300.17	298.317	0.012552	1.21406	0.0601816
hsa-miR-6799-3p	7.77326	7.0953	11.3901	7.12514	12.4904	12.2628	15.3357	9.02729	0.0476939	0.67969	0.156492
hsa-miR-6799-5p	149.879	152.288	136.271	142.416	160.849	139.979	139.603	124.9	0.619299	1.02746	0.769923
hsa-miR-6800-3p	77.7739	90.9577	78.3023	65.7931	100.024	97.2016	88.6348	85.6442	0.0587369	0.842054	0.174658
hsa-miR-6800-5p	104.243	101.086	84.3368	85.1367	55.1508	55.4537	40.2623	36.5462	0.00112233	1.99987	0.0113797
hsa-miR-6801-3p	202.912	229.756	171.053	172.215	298.317	290.442	242.025	265.729	0.00633057	0.70764	0.0387669
hsa-miR-6801-5p	36.4212	33.5376	23.3885	24.8622	36.053	33.1205	20.7872	34.9679	0.776999	0.946217	0.874207
hsa-miR-6802-3p	14.2365	14.0821	17.3583	16.7906	13.8601	13.2698	17.0816	18.8063	0.978688	0.991269	0.991513
hsa-miR-6802-5p	110.225	97.6702	106.265	131.805	72.2811	72.9465	83.6447	79.0242	0.00225598	1.44843	0.019515
hsa-miR-6803-3p	9.20201	13.5021	15.4098	15.5385	19.7694	15.5385	20.2216	18.1861	0.0503196	0.727829	0.160841
hsa-miR-6803-5p	351.44	375.158	370.88	381.943	385.329	343.443	384.088	376.706	0.854196	0.99319	0.914159
hsa-miR-6804-3p	34.7933	34.886	37.0193	35.0659	37.0193	39.8685	41.2212	36.9135	0.0295467	0.914477	0.115161
hsa-miR-6804-5p	9.81401	10.8963	5.97219	13.4425	6.99143	8.21273	9.20201	4.73533	0.219867	1.3769	0.400755
hsa-miR-6805-3p	117.787	124.228	124.9	112.745	179.488	140.519	155.52	128.479	0.0255082	0.794133	0.103773
hsa-miR-6805-5p	309.247	306.71	335.221	302.265	232.223	192.895	207.309	218.637	0.000146003	1.4728	0.00319473
hsa-miR-6806-5p	23.8286	23.8286	21.0093	22.9079	28.3465	23.5234	25.3052	19.2584	0.634513	0.949613	0.777122
hsa-miR-6807-5p	106.265	106.704	101.823	101.823	96.8374	101.823	101.506	81.972	0.138784	1.09022	0.302246
hsa-miR-6808-3p	11.4638	14.3428	6.00953	7.68861	11.6697	9.50852	7.77326	10.532	0.841331	1.00054	0.908139
hsa-miR-6808-5p	571.516	506.485	462.769	422.925	312.938	309.247	246.098	246.098	0.000904459	1.76214	0.00956253
hsa-miR-6809-3p	2.17777	6.00953	0.84917	1.56665	9.18366	5.3755	0.268245	4.67696	0.735088	0.543629	0.849817
hsa-miR-6810-3p	16.4626	17.1579	24.1941	17.3857	26.9569	19.5575	22.6553	22.8029	0.109807	0.817638	0.26375
hsa-miR-6810-5p	43.0137	38.1608	37.6263	45.2221	29.2436	34.5175	36.9135	31.889	0.0194868	1.23732	0.0853573
hsa-miR-6812-3p	3.49116	7.26592	16.4626	11.2558	6.92267	3.2201	9.4178	16.1016	0.867417	1.07889	0.921026
hsa-miR-6812-5p	65.6065	62.9662	62.2969	75.3907	70.8219	67.169	68.5629	60.345	0.950991	0.997607	0.979903
hsa-miR-6813-3p	18.8626	26.21	30.6329	21.6637	21.1345	16.7731	24.2471	20.9337	0.29484	1.17188	0.490871
hsa-miR-6813-5p	65.1786	94.4119	70.5926	81.0246	84.3368	78.7239	87.3992	75.3907	0.55914	0.955062	0.718231
hsa-miR-6815-3p	3.92653	1.70503	7.31642	1.93819	6.54156	11.9906	4.8764	3.49116	0.173121	0.553394	0.346441
hsa-miR-6815-5p	9.72253	6.79807	5.19088	7.35165	9.89318	4.82596	1.47817	7.23781	0.394904	1.24015	0.596455
hsa-miR-6816-3p	102.736	120.382	102.736	115.298	150.514	141.733	115.298	125.833	0.0411161	0.827088	0.139517
hsa-miR-6816-5p	140.519	175.696	141.115	150.883	66.6527	55.9604	53.2061	50.1716	1.73835e-05	2.69132	0.000977428
hsa-miR-6819-3p	17.5358	18.284	27.1745	17.1302	16.3134	14.7073	16.8689	17.7666	0.166258	1.22036	0.338258
hsa-miR-6819-5p	150.514	138.534	142.416	134.072	119.515	96.5228	100.799	118.723	0.00464243	1.29842	0.0312103
hsa-miR-6820-3p	20.6778	21.1996	18.8063	17.8992	21.7373	19.5201	17.5358	26.3516	0.485043	0.922932	0.663754
hsa-miR-6820-5p	112.745	119.515	129.701	124.9	145.961	171.053	157.935	162.868	0.000955021	0.763325	0.0100115
hsa-miR-6821-5p	167.653	160.849	185.267	162.571	183.143	166.954	173.597	161.785	0.750626	0.986668	0.857364
hsa-miR-6822-5p	21519.5	21519.5	19742.5	19742.5	21519.5	21519.5	17425.8	19742.5	0.595923	1.02888	0.74891
hsa-miR-6823-3p	14.8267	11.1234	14.4585	10.6459	16.431	9.34767	10.1117	13.819	0.799337	1.02706	0.880564
hsa-miR-6824-5p	55.1508	54.8964	36.4212	41.9401	67.7894	58.8753	41.0465	45.3383	0.473077	0.884342	0.657524
hsa-miR-6825-3p	16.7906	22.2464	14.9618	12.342	13.1922	14.2365	7.0953	12.7913	0.134781	1.4021	0.297964
hsa-miR-6825-5p	38.8742	44.5551	31.0665	32.9363	45.2221	43.9019	31.0665	29.3324	0.971771	0.986017	0.988553
hsa-miR-6826-3p	27.1745	27.5025	37.7546	35.4171	33.9277	33.9277	35.2801	47.8885	0.211733	0.846545	0.393856
hsa-miR-6826-5p	455.396	462.769	487.421	429.195	330.576	397.121	372.74	364.156	0.00270279	1.25276	0.0219114
hsa-miR-6827-5p	136.271	133.229	154.455	113.475	185.267	183.925	167.653	158.46	0.0121322	0.772941	0.0586709
hsa-miR-6828-5p	22.8029	9.62232	18.0038	21.8075	15.5912	16.7906	13.9062	18.4764	0.776022	1.11537	0.874207
hsa-miR-6829-3p	7.73598	8.75763	13.3251	11.0061	7.23781	10.4179	9.89318	10.3234	0.683316	1.07796	0.811192
hsa-miR-6829-5p	51.7646	43.1231	45.9242	49.3344	52.9714	59.9042	44.8443	48.594	0.330209	0.921636	0.536039
hsa-miR-6830-5p	58.7538	51.0365	61.1067	54.4737	52.5071	48.2662	46.1548	48.1105	0.0251232	1.15552	0.102976
hsa-miR-6831-5p	15.0634	14.4585	5.3755	9.89318	13.0663	17.2747	9.18366	9.7545	0.636072	0.908914	0.778186
hsa-miR-6834-5p	5.58381	3.32667	4.19485	10.532	9.15309	7.56287	6.75251	10.8963	0.142738	0.687836	0.306541
hsa-miR-6836-3p	73.1164	72.9465	85.6442	64.3752	85.1367	67.7894	74.0698	77.7739	0.697992	0.971495	0.821518
hsa-miR-6837-5p	25.727	24.6378	18.6313	21.9484	24.1478	20.2708	17.3583	17.0463	0.228376	1.15378	0.41181
hsa-miR-6838-5p	9.02729	2.84059	3.87514	9.81401	11.7926	7.73598	5.93119	5.50284	0.45926	0.825415	0.65075
hsa-miR-6840-3p	325.178	319.163	286.4	290.442	389.625	372.74	319.163	296.031	0.159667	0.886483	0.329901
hsa-miR-6840-5p	36.2869	36.2869	33.8512	32.0192	35.2801	30.7284	23.6007	23.1869	0.0862618	1.22739	0.224645
hsa-miR-6842-5p	43.2281	45.7274	50.7646	44.6759	33.0388	38.1608	35.7846	33.0388	0.00138991	1.3169	0.013328
hsa-miR-6843-3p	3.54662	3.2201	3.81253	2.91566	4.35427	7.0953	12.197	7.77326	0.0116141	0.429502	0.0574666
hsa-miR-6845-3p	22.4816	20.3846	26.5122	23.8574	33.3492	21.6637	26.6119	30.9163	0.153329	0.82846	0.321039
hsa-miR-6845-5p	218.637	215.688	211.836	204.534	180.771	162.571	162.571	150.514	0.00064269	1.29595	0.00757151
hsa-miR-6846-3p	21.2658	20.9506	20.866	18.7648	23.9221	19.1017	24.5319	27.1365	0.130684	0.864351	0.29392
hsa-miR-6846-5p	19.0173	17.7112	17.6761	19.7694	21.6637	16.4626	19.6485	12.9726	0.597554	1.04843	0.74891
hsa-miR-6847-5p	19.9812	18.9059	19.2584	16.686	12.5213	22.7003	15.1915	18.5056	0.46432	1.08579	0.652452
hsa-miR-6848-3p	19.8798	22.6553	17.1302	15.7479	27.7836	24.1478	22.095	26.3097	0.0218342	0.751607	0.0928139
hsa-miR-6848-5p	55.6013	55.9604	41.9401	39.1966	53.7605	60.345	36.8113	37.8701	0.849482	1.02072	0.912954
hsa-miR-6849-5p	21.4416	19.3634	5.58381	8.02259	12.7913	19.0173	10.7427	7.81287	0.952928	1.08036	0.979903
hsa-miR-6850-3p	4.59467	5.58381	9.4178	16.3873	8.09626	9.12357	16.686	17.5652	0.26917	0.699103	0.460529
hsa-miR-6850-5p	291.991	291.991	372.74	325.178	115.298	150.883	126.744	150.07	6.5404e-05	2.36079	0.00207448
hsa-miR-6851-3p	16.3594	11.5327	21.2658	14.9826	5.47231	12.8749	14.166	13.5021	0.199662	1.39389	0.379132
hsa-miR-6851-5p	210.262	247.98	246.098	202.912	203.692	268.935	235.993	293.628	0.360873	0.905218	0.566497
hsa-miR-6852-5p	23.6994	25.727	38.952	32.7083	24.011	32.9363	35.0659	28.3465	0.98394	1.00604	0.992768
hsa-miR-6855-3p	9.85749	19.6048	18.8626	17.6052	14.9826	21.1345	21.1996	24.6378	0.265123	0.804471	0.456544
hsa-miR-6855-5p	16.5582	15.7479	13.9674	12.2181	6.75251	7.44304	1.80932	3.81253	0.0106504	2.95153	0.0548939
hsa-miR-6856-5p	15.8393	25.5272	23.6007	19.8275	22.0325	29.01	15.4837	17.8992	0.927071	1.00437	0.963686
hsa-miR-6857-3p	41.8431	47.7959	39.8685	41.8431	65.1786	52.9714	47.1414	47.4998	0.0482925	0.805253	0.15762
hsa-miR-6857-5p	8.29783	9.15309	4.23881	11.3257	9.27602	13.6328	2.61804	6.67697	0.771355	1.0252	0.871603
hsa-miR-6858-3p	10.4803	20.9337	24.011	14.3428	21.9037	23.4526	19.3087	24.3236	0.186199	0.784008	0.362151
hsa-miR-6858-5p	194.808	192.895	215.688	217.205	136.75	147.205	153.524	152.839	0.000218907	1.39009	0.00391972
hsa-miR-6859-3p	108.588	93.8521	111.322	107.767	117.787	121.536	138.534	139.603	0.0128651	0.814612	0.0612004
hsa-miR-6859-5p	33.3853	36.5462	37.3971	46.0506	27.0558	32.2995	39.4728	37.7546	0.315863	1.12298	0.516399
hsa-miR-6860	156.597	152.839	162.571	153.524	120.986	141.115	124.9	144.18	0.011079	1.17762	0.056304
hsa-miR-6861-3p	13.8601	14.9618	17.8992	11.3901	18.375	14.0821	12.342	18.284	0.574897	0.921184	0.730132
hsa-miR-6861-5p	101.823	84.021	91.6308	88.035	81.8526	94.4119	91.3994	87.0328	0.594149	1.03049	0.747673
hsa-miR-6862-3p	11.3592	22.4816	15.0634	12.2628	15.8393	10.532	12.6651	12.4904	0.436628	1.18709	0.631955
hsa-miR-6865-5p	47.6763	45.3383	36.1463	35.8873	39.9806	45.0612	33.3492	32.4199	0.430185	1.09441	0.627523
hsa-miR-6867-5p	3.3924	1.41679	3.13686	9.18366	1.56665	2.22147	11.9906	7.4745	0.753346	0.736659	0.857997
hsa-miR-6868-5p	358.587	355.543	355.543	317.355	422.925	479.901	481.961	419.899	0.00157534	0.76857	0.0148755
hsa-miR-6869-5p	595.227	619.655	724.027	580.102	308.565	312.938	367.624	353.312	7.72727e-05	1.87644	0.00227243
hsa-miR-6870-3p	9.12357	8.40061	12.1102	7.77326	15.1915	15.7479	10.9629	12.5539	0.0255868	0.686931	0.103773
hsa-miR-6870-5p	38.7393	30.8228	36.053	39.0521	29.6387	33.5376	27.7008	32.7083	0.0689259	1.17058	0.19569
hsa-miR-6871-3p	6.00953	6.99143	9.29878	0.268245	4.04095	3.01893	3.87514	5.4372	0.798383	1.37843	0.880564
hsa-miR-6871-5p	17.0816	26.9569	19.4638	20.1409	30.7284	31.2968	29.4547	25.727	0.0165409	0.713638	0.0753556
hsa-miR-6872-3p	170.368	190.404	198.675	152.288	293.628	330.576	296.031	257.29	0.000677028	0.604433	0.00782695
hsa-miR-6873-5p	17.2984	9.72253	3.54662	4.7807	16.0035	12.4392	11.7926	11.1976	0.179362	0.687268	0.352737
hsa-miR-6875-3p	11.6393	9.48545	20.4563	17.0816	9.53931	6.39958	19.1633	20.0682	0.718639	1.0633	0.837059
hsa-miR-6875-5p	53.539	51.2403	64.6803	72.2811	45.3383	43.2281	54.0941	59.9042	0.164365	1.1934	0.336065
hsa-miR-6876-5p	82.0939	63.6237	77.4808	64.6803	71.8403	81.2909	89.0682	89.9771	0.129244	0.866644	0.292301
hsa-miR-6877-3p	23.8574	19.3087	26.2763	17.5358	16.508	22.2959	26.8614	24.1941	0.838244	0.967937	0.906388
hsa-miR-6877-5p	224.247	213.759	247.98	230.691	210.262	207.309	215.688	237.858	0.28932	1.0523	0.483633
hsa-miR-6879-3p	19.3634	19.1017	19.6485	11.6863	15.7479	15.1371	22.4005	14.4585	0.887312	1.03035	0.934928
hsa-miR-6879-5p	633.6	633.6	639.805	612.974	612.974	601.856	657.898	580.102	0.357467	1.02738	0.562332
hsa-miR-6880-3p	44.8443	51.4966	49.45	44.089	44.089	60.4951	54.3268	47.3731	0.36989	0.920478	0.573512
hsa-miR-6880-5p	605.766	552.117	521.868	477.598	1877.12	1924.37	1590.08	1621.85	2.78965e-06	0.307603	0.000450491
hsa-miR-6881-5p	11.9658	11.4638	6.26244	6.06772	4.43563	3.61812	0.84917	5.82239	0.066974	2.42845	0.191332
hsa-miR-6882-3p	2.84059	7.65548	8.91955	14.4992	4.19485	7.12514	22.2464	16.8689	0.526905	0.672442	0.692523
hsa-miR-6884-3p	9.06484	13.4425	13.4425	11.9658	8.14477	13.7539	19.2299	22.4005	0.38895	0.754232	0.59107
hsa-miR-6885-3p	17.1302	19.2584	19.2299	26.4234	28.4033	24.8622	28.8098	26.21	0.0269148	0.757646	0.107399
hsa-miR-6885-5p	265.729	300.17	319.163	255.419	353.312	384.088	351.44	362.828	0.00463233	0.785636	0.0312103
hsa-miR-6886-3p	13.7539	13.1922	15.1371	15.3597	13.819	14.6207	10.4179	13.3251	0.266899	1.1008	0.457912
hsa-miR-6886-5p	15.2934	15.6737	15.1915	11.1234	18.1861	18.0303	15.2093	11.811	0.497706	0.905836	0.671139
hsa-miR-6887-3p	22.1382	21.0964	31.4675	21.5742	28.5283	26.0344	33.9746	26.8614	0.139999	0.834293	0.302998
hsa-miR-6887-5p	98.96	101.823	84.9095	90.3116	104.622	100.503	81.972	86.2877	0.898951	1.00702	0.941802
hsa-miR-6888-5p	33.5869	31.7203	34.5175	26.2763	37.8701	41.9401	38.1608	26.4234	0.329017	0.873308	0.536039
hsa-miR-6889-3p	16.2759	12.2628	10.0097	7.14225	16.9427	19.7141	12.8476	8.06397	0.430174	0.793678	0.627523
hsa-miR-6889-5p	56.5192	72.2811	60.345	59.2813	75.7067	75.204	65.9612	75.204	0.0407064	0.850555	0.139484
hsa-miR-6890-3p	45.9242	51.9872	55.6013	58.7538	47.3731	45.2221	63.0704	75.7067	0.628298	0.917424	0.773736
hsa-miR-6890-5p	32.0192	33.3853	31.889	40.9518	29.0468	29.5273	51.4966	42.0174	0.656019	0.908982	0.793216
hsa-miR-6891-3p	8.72535	15.4837	17.5652	14.0235	8.29783	14.4992	23.1064	20.4563	0.644142	0.840838	0.785028
hsa-miR-6891-5p	11.811	16.686	12.8749	21.1345	7.0953	10.3234	15.8784	11.9092	0.16342	1.38269	0.335107
hsa-miR-6892-3p	23.1064	21.3633	32.7763	25.8445	20.4563	16.3873	24.9335	15.3357	0.0870969	1.33688	0.225868
hsa-miR-6892-5p	56.2151	43.9019	48.7211	63.8416	30.4865	39.7803	45.7274	39.9806	0.0389651	1.36355	0.137414
hsa-miR-6893-3p	7.26592	8.55548	14.3147	13.819	10.9629	8.09626	13.3251	5.54193	0.561911	1.15896	0.71919
hsa-miR-6893-5p	493.172	470.691	479.901	389.625	487.421	419.899	447.276	458	0.893224	1.01147	0.938704
hsa-miR-6894-3p	36.053	49.9302	29.9835	34.4017	45.4238	34.886	38.7393	38.0688	0.651965	0.957042	0.789893
hsa-miR-6894-5p	235.993	232.223	227.146	198.675	296.031	273.674	286.4	255.419	0.00501291	0.804335	0.0326968
hsa-miR-6895-5p	103.656	127.415	120.382	110.225	95.0498	101.086	96.2256	90.5875	0.0111524	1.20559	0.0563081
hsa-miR-7-1-3p	21.8075	20.2216	22.2959	29.9186	21.8549	17.3583	19.5201	32.0192	0.744877	1.03847	0.855537
hsa-miR-7-5p	111.868	121.536	144.18	179.488	290.442	255.419	419.899	370.88	0.00129565	0.41677	0.01272
hsa-miR-7106-3p	14.0235	10.9223	6.39958	4.35427	10.2583	17.7112	6.54156	7.9538	0.580505	0.840687	0.734862
hsa-miR-7106-5p	20.2216	27.0558	14.6207	22.095	30.1252	29.3324	20.9506	17.1302	0.464677	0.861128	0.652452
hsa-miR-7107-5p	72.2811	84.9095	68.5629	62.1276	85.2978	79.6555	70.2506	62.5545	0.737847	0.966828	0.851415
hsa-miR-7108-3p	22.2959	16.3134	29.1751	24.1073	18.0038	19.9812	22.4816	29.2436	0.906308	1.02432	0.946877
hsa-miR-7108-5p	131.311	109.338	148.822	140.519	99.5073	102.736	131.805	136.271	0.289244	1.12687	0.483633
hsa-miR-7109-3p	25.9646	26.3097	27.8778	35.7307	27.6389	25.2081	37.271	32.9363	0.63664	0.941723	0.778186
hsa-miR-7109-5p	169.184	153.24	158.46	173.597	149.879	145.961	152.288	157.35	0.0572595	1.08093	0.173178
hsa-miR-711	144.18	161.785	131.805	139.603	118.301	115.298	102.223	102.223	0.00316551	1.31807	0.0239582
hsa-miR-7110-3p	5.4372	3.07455	3.32667	9.7545	3.2201	6.28863	8.80501	3.32667	0.952969	0.997806	0.979903
hsa-miR-7110-5p	37.9142	43.5116	41.4643	47.1414	25.6198	28.4596	31.7203	34.7933	0.00501771	1.40996	0.0326968
hsa-miR-7111-3p	3.81253	8.36084	11.2558	3.78206	6.79807	6.36342	12.0846	6.28863	0.513566	0.862897	0.683098
hsa-miR-7111-5p	95.5697	87.3992	84.6088	80.2439	87.8822	84.6088	100.503	92.1508	0.388034	0.952558	0.59107
hsa-miR-7112-5p	44.089	78.414	43.5116	37.271	53.3985	40.5136	41.703	43.5116	0.628917	1.13487	0.773736
hsa-miR-7113-3p	30.8228	35.1885	31.5618	24.7862	38.6977	31.6509	48.8467	42.3435	0.0577429	0.757461	0.173369
hsa-miR-7113-5p	12.8476	17.1302	16.7906	19.6048	21.0964	19.2584	23.4526	18.9059	0.0656626	0.802449	0.188456
hsa-miR-7114-3p	37.271	33.2743	34.0481	34.9679	34.9679	32.0192	28.4033	29.1751	0.0721212	1.12038	0.200374
hsa-miR-7114-5p	791.328	796.004	762.349	695.681	1288.86	1288.86	1062.76	1024.7	0.000857372	0.652785	0.00946937
hsa-miR-7150	389.625	351.44	364.156	322.179	506.485	358.587	426.849	355.543	0.195801	0.866423	0.374352
hsa-miR-7151-3p	34.1176	27.1745	40.1139	38.5717	22.6553	23.0441	36.2869	31.3752	0.181483	1.23479	0.356262
hsa-miR-7154-3p	2.61804	3.92653	3.3924	7.40955	4.67696	6.99143	5.82239	5.63415	0.182373	0.750122	0.356391
hsa-miR-7155-3p	23.6637	17.8173	19.1017	18.375	22.1739	25.9646	24.3992	18.9636	0.168211	0.862914	0.339458
hsa-miR-7155-5p	25.6198	22.8029	27.3397	22.1739	43.0137	31.1876	30.4865	30.2703	0.0189396	0.725679	0.0842744
hsa-miR-7156-3p	41.1277	47.8885	43.2281	44.419	54.238	43.1231	51.7646	56.9096	0.0709387	0.857441	0.198596
hsa-miR-7160-5p	36.8113	36.1463	42.0174	44.8443	35.0659	44.6759	39.7803	57.1544	0.478825	0.904587	0.661405
hsa-miR-7162-3p	20.9506	15.968	15.3597	25.5272	18.4764	28.6782	26.2763	29.01	0.129173	0.759515	0.292301
hsa-miR-718	32.4199	44.419	28.1962	31.0665	13.3668	7.98002	9.85749	15.2524	0.000823533	2.92964	0.00917757
hsa-miR-744-3p	2.72641	4.04095	7.77326	12.6881	4.7807	1.34887	10.5506	7.65548	0.756464	1.11888	0.859271
hsa-miR-744-5p	179.488	154.455	212.663	208.752	162.571	155.52	181.506	201.808	0.481639	1.07692	0.661987
hsa-miR-758-5p	29.9186	18.9636	18.7066	29.5273	18.0729	21.7373	29.2436	24.4754	0.875743	1.03835	0.926685
hsa-miR-760	106.704	107.767	88.6348	83.3992	66.2608	73.5966	58.9933	55.1508	0.00365477	1.52167	0.0262846
hsa-miR-761	13.5831	12.735	5.24738	10.1117	8.26905	12.7913	3.01893	7.52388	0.403677	1.31877	0.60235
hsa-miR-762	1327.71	1464.14	1270.91	1207.89	873.297	835.5	796.004	740.49	0.000107378	1.6241	0.00260445
hsa-miR-764	25.4897	23.0441	31.8269	34.0481	22.4005	34.4436	31.889	34.0481	0.633905	0.931812	0.777122
hsa-miR-765	38.1608	31.6509	22.587	33.3492	32.0192	19.8275	15.6303	20.9506	0.0948931	1.42204	0.236048
hsa-miR-766-3p	35.4875	37.8701	32.9363	36.1463	46.4617	35.1885	38.5717	43.3506	0.0968591	0.870808	0.238493
hsa-miR-767-5p	15.6737	15.2093	16.9427	12.4392	13.3982	18.7066	13.819	13.3982	0.855601	1.01589	0.914159
hsa-miR-769-5p	561.82	565.361	506.485	466.658	685.389	740.49	627.077	595.227	0.013201	0.793119	0.062327
hsa-miR-770-5p	7.81287	10.8583	7.12514	2.84059	9.81401	9.7545	7.81287	7.14225	0.378117	0.829486	0.581755
hsa-miR-7704	5855.79	6855.28	6435.29	6855.28	4750.94	4460.69	4880.24	4750.94	0.000258665	1.37992	0.00415544
hsa-miR-7843-5p	100.503	114.643	104.622	93.6908	189.474	215.688	185.267	175.696	5.23471e-05	0.539674	0.0018501
hsa-miR-7845-5p	39.0521	37.5463	33.5376	37.0193	45.9242	43.5116	45.3383	32.1794	0.239408	0.881415	0.424889
hsa-miR-7846-3p	93.6908	94.749	92.1508	99.5073	128.479	119.122	125.339	115.866	0.00012426	0.777604	0.00290018
hsa-miR-7847-3p	78.3023	87.0328	72.2811	77.7739	130.829	120.986	100.024	103.656	0.00269693	0.69241	0.0219114
hsa-miR-7850-5p	11.2558	14.2365	6.28863	11.3592	16.4626	23.6007	16.2759	13.8601	0.0497123	0.614537	0.16037
hsa-miR-7851-3p	230.691	235.993	193.704	210.262	261.834	293.628	261.834	290.442	0.00463735	0.785972	0.0312103
hsa-miR-7854-3p	60.4951	75.3907	59.5983	60.345	77.7739	73.3956	62.2969	78.3023	0.139429	0.876822	0.302998
hsa-miR-7855-5p	25.2081	21.7149	34.1176	21.2658	20.9506	23.9221	25.6198	30.0376	0.957669	1.01767	0.981472
hsa-miR-7856-5p	23.0441	13.7182	24.7862	20.1659	15.1371	19.3634	16.1588	23.8574	0.632877	1.09659	0.776656
hsa-miR-7975	189789	189789	189789	189789	189789	173488	189789	173488	0.133975	1.04487	0.297964
hsa-miR-7977	173488	173488	173488	173488	173488	189789	173488	189789	0.133975	0.955128	0.297964
hsa-miR-8052	99.5073	100.799	101.506	106.265	122.307	105.651	124.228	109.338	0.0300093	0.884195	0.116005
hsa-miR-8059	271.396	293.628	260.167	268.935	205.68	221.677	191.699	234.717	0.00271014	1.28152	0.0219114
hsa-miR-8060	50.6222	53.539	40.735	54.0941	62.2969	64.6803	57.9428	48.7211	0.127903	0.851693	0.290838
hsa-miR-8063	183.143	169.184	140.519	131.311	71.4932	68.8933	47.8885	55.6013	0.000246669	2.55932	0.00414138
hsa-miR-8064	58.4169	70.2506	50.6222	53.2061	87.3992	85.2978	57.6349	71.3426	0.0786342	0.770684	0.208735
hsa-miR-8069	512.571	521.868	512.571	447.276	364.156	308.565	364.156	343.443	0.00043986	1.4448	0.0059792
hsa-miR-8071	53.7605	60.8019	61.7697	53.969	69.8468	64.0997	60.206	47.6763	0.662742	0.952331	0.799791
hsa-miR-8072	2407.74	2407.74	2407.74	2369.27	1974.48	1877.12	2134.58	1974.48	0.000427727	1.20499	0.00587887
hsa-miR-8073	68.3246	80.4812	79.3796	76.9677	66.4626	52.5071	67.4317	51.0365	0.021471	1.28519	0.0918327
hsa-miR-8075	20.2708	15.2934	11.3592	16.2028	22.9699	19.7694	13.7539	16.7343	0.38753	0.862057	0.59107
hsa-miR-8077	22.3401	23.6637	20.7872	13.8601	25.2081	26.5122	20.899	21.1996	0.265173	0.859648	0.456544
hsa-miR-8078	138.534	131.311	126.744	116.568	131.311	111.322	101.086	119.122	0.160017	1.10871	0.329901
hsa-miR-8080	31.1876	40.735	31.7203	16.7731	51.2403	55.2575	34.886	39.1966	0.0921904	0.666827	0.234801
hsa-miR-8082	1.93819	2.56712	3.61812	5.24738	1.15981	3.3924	6.14061	4.50437	0.935821	0.879821	0.969523
hsa-miR-8083	7.9538	10.7987	13.0663	13.3982	4.96708	8.46043	10.2776	12.2181	0.296837	1.25871	0.492208
hsa-miR-8085	100.024	98.6324	92.8466	101.086	100.799	118.723	97.6702	112.745	0.126823	0.913131	0.289795
hsa-miR-8089	58.9933	68.3246	64.3752	58.1884	77.2405	82.3946	71.0182	80.4812	0.00459573	0.80313	0.0312103
hsa-miR-8485	48.7211	64.3752	39.5657	38.7393	58.7538	53.3985	54.7018	43.9019	0.432301	0.908165	0.629867
hsa-miR-874-3p	64.6803	63.0704	86.2877	69.1498	44.5551	44.8443	52.102	65.7931	0.0339008	1.36612	0.12518
hsa-miR-874-5p	306.71	330.576	328.017	280.042	547.72	580.102	512.571	470.691	0.000111442	0.589908	0.00265103
hsa-miR-877-3p	12.6285	10.7427	17.8173	11.4638	12.8749	10.0097	8.72535	13.0663	0.330317	1.17853	0.536039
hsa-miR-877-5p	18.2295	11.811	9.34767	14.3147	11.6863	11.3257	12.5539	15.455	0.861723	1.05256	0.917655
hsa-miR-885-3p	18.1861	10.2583	17.2343	27.6389	13.5021	19.8798	14.9826	15.6737	0.708541	1.1449	0.829353
hsa-miR-885-5p	521.868	580.102	587.217	724.027	561.82	587.217	580.102	808.612	0.688203	0.950926	0.81387
hsa-miR-887-3p	121.536	145.385	162.868	118.723	185.825	228.875	205.68	207.309	0.00292839	0.662702	0.0230727
hsa-miR-887-5p	49.3344	46.7434	39.9806	37.9142	63.6237	73.1164	50.6222	57.6349	0.0144907	0.7101	0.0671349
hsa-miR-892a	3.2201	4.23881	1.41679	0.700311	10.5506	5.93119	9.02729	3.7378	0.0363362	0.32742	0.129907
hsa-miR-920	71.1649	58.5856	61.9149	71.1649	67.4317	98.6324	86.2877	78.7239	0.0537559	0.793868	0.167803
hsa-miR-921	27.7008	20.899	29.5974	28.4033	10.9223	12.043	14.6207	14.6207	0.000571511	2.0419	0.00718846
hsa-miR-92a-3p	903.193	961.644	826.552	910.033	1087.46	1024.7	953.048	961.644	0.0438317	0.894354	0.14654
hsa-miR-92b-3p	146.416	139.603	149.879	166.954	172.215	158.46	179.488	177.034	0.0308997	0.877261	0.118256
hsa-miR-92b-5p	141.733	137.469	146.416	139.979	120.382	123.426	116.568	124.228	0.000221342	1.16713	0.00391972
hsa-miR-93-3p	4.7807	7.52388	7.58606	8.60951	19.8798	10.2215	15.3597	17.3583	0.00661265	0.453685	0.0399017
hsa-miR-93-5p	2970.22	2970.22	2970.22	2970.22	3902.49	3720.8	3557.77	3720.8	2.06053e-05	0.797276	0.00110821
hsa-miR-933	10.1852	10.611	17.2747	18.1232	20.866	7.58606	14.7624	22.095	0.728052	0.860428	0.844354
hsa-miR-936	14.9826	23.6007	24.1478	14.0821	17.7112	12.9603	26.1059	20.899	0.962252	0.988888	0.983581
hsa-miR-937-5p	152.288	142.416	155.52	153.24	136.271	130.189	120.382	130.189	0.00300907	1.16717	0.0234412
hsa-miR-939-3p	11.0704	18.5449	22.8475	18.8063	20.8288	22.1739	20.6778	15.4837	0.487365	0.900267	0.664686
hsa-miR-939-5p	300.17	333.385	258.967	242.025	407.912	404.606	290.442	319.163	0.0933889	0.797784	0.234801
hsa-miR-940	83.3992	92.8466	77.7739	77.9375	54.4737	62.5545	38.4564	45.0612	0.00398328	1.65527	0.0279961
hsa-miR-942-3p	22.8475	21.8075	15.6737	20.866	19.1017	16.0035	11.3257	17.9703	0.146375	1.26076	0.312183
hsa-miR-942-5p	1.80932	8.29783	0.268245	3.3924	11.0061	4.50437	7.52388	3.3924	0.19337	0.520979	0.371427
hsa-miR-95-3p	119.515	111.868	116.568	115.866	102.223	91.6308	125.833	133.229	0.707535	1.02407	0.829353
hsa-miR-9500	49.7686	49.149	58.9933	52.6593	43.9019	47.1414	41.4643	49.149	0.039573	1.15917	0.137505
hsa-miR-96-5p	407.912	338.034	343.443	402.206	479.901	426.849	493.172	466.658	0.00861908	0.799106	0.0474948
hsa-miR-9718	53.2061	54.0941	46.4617	50.6222	44.2408	46.0506	44.2408	42.7537	0.00931319	1.15285	0.0498719
hsa-miR-9898	12.3877	13.9062	25.9646	18.5056	21.0093	25.8445	25.9289	16.9427	0.220935	0.788675	0.401317
hsa-miR-9899	7.0953	8.85463	14.6648	11.1976	10.0603	4.06975	6.64623	7.35165	0.143746	1.4865	0.30817
hsa-miR-9901	20.8288	16.1016	24.5319	20.3381	30.0376	19.9242	31.3752	28.1962	0.0766768	0.746809	0.206568
hsa-miR-9985	37.3971	28.0765	41.0465	33.6669	21.1996	21.5742	28.5938	22.587	0.00985392	1.49207	0.052091
hsa-miR-99a-5p	429.195	343.443	493.172	506.485	384.088	422.925	466.658	443.18	0.822948	1.03229	0.896905
hsa-miR-99b-3p	23.0643	22.1739	26.7472	33.7348	25.9289	27.6389	33.6669	28.5103	0.399697	0.91339	0.599303
hsa-miR-99b-5p	335.221	362.828	376.706	387.334	309.247	296.031	381.943	385.329	0.399208	1.06523	0.599303

## Sheet: FGFR4
Patient	Days	Status	Expression	Group
TCGA-DD-A1EB	2017	Alive	3.74	Low
TCGA-DD-A73C	701	Alive	5.41	Low
TCGA-NI-A4U2	1791	Dead	5.66	Low
TCGA-DD-A3A6	3258	Dead	17.61	Low
TCGA-DD-A3A2	2131	Dead	33.37	Low
TCGA-CC-A3M9	300	Dead	195.62	Low
TCGA-DD-A1EC	602	Alive	794.79	Low
TCGA-G3-A25U	1636	Alive	1119.84	Low
TCGA-UB-A7MC	500	Alive	1157.62	Low
TCGA-CC-A7IJ	382	Alive	1167.34	Low
TCGA-CC-5264	102	Dead	1201.92	Low
TCGA-5R-AA1D	449	Alive	1219.07	Low
TCGA-DD-AACI	1618	Alive	1238.29	Low
TCGA-DD-A113	2425	Alive	1260	Low
TCGA-ED-A97K	6	Alive	1318.37	Low
TCGA-UB-A7MB	601	Alive	1477.53	Low
TCGA-PD-A5DF	639	Dead	1552.41	Low
TCGA-5R-AA1C	520	Alive	1640.4	Low
TCGA-BC-A110	2116	Dead	1642.67	Low
TCGA-XR-A8TD	1030	Alive	1669.67	Low
TCGA-DD-AAE4	608	Alive	1671.5	Low
TCGA-DD-A1EE	349	Dead	1692.35	Low
TCGA-DD-A1ED	2301	Alive	1740.81	Low
TCGA-DD-AAE2	638	Alive	1816.95	Low
TCGA-MR-A8JO	330	Alive	1848.25	Low
TCGA-CC-5263	129	Dead	1869.48	Low
TCGA-DD-A4NB	989	Alive	1980.31	Low
TCGA-G3-A5SI	768	Dead	2004.55	Low
TCGA-DD-A4NE	660	Dead	2004.65	Low
TCGA-XR-A8TG	898	Alive	2011.93	Low
TCGA-DD-A114	1149	Dead	2021.34	Low
TCGA-2Y-A9GV	2532	Dead	2038.92	Low
TCGA-ED-A627	423	Alive	2050.14	Low
TCGA-DD-A73B	283	Dead	2072.15	Low
TCGA-5C-AAPD	20	Alive	2084.1	Low
TCGA-G3-A5SK	744	Alive	2102.11	Low
TCGA-DD-A4NA	1008	Alive	2144.79	Low
TCGA-DD-A4NL	1711	Alive	2165.31	Low
TCGA-DD-A11A	79	Alive	2173.11	Low
TCGA-CC-A1HT	101	Dead	2175.95	Low
TCGA-DD-AAD8	1219	Alive	2175.98	Low
TCGA-2Y-A9GT	1624	Dead	2195.92	Low
TCGA-2Y-A9HB	260	Alive	2199.13	Low
TCGA-BC-A10X	770	Dead	2204.35	Low
TCGA-BC-4073	849	Alive	2224.15	Low
TCGA-UB-AA0V	314	Alive	2225.97	Low
TCGA-DD-A3A4	612	Dead	2235.69	Low
TCGA-ZS-A9CF	2412	Alive	2261.2	Low
TCGA-DD-AACF	365	Dead	2312.94	Low
TCGA-YA-A8S7	412	Dead	2354.37	Low
TCGA-ED-A459	910	Alive	2372.31	Low
TCGA-DD-AAEH	784	Alive	2397.58	Low
TCGA-2Y-A9GX	2442	Alive	2410.3	Low
TCGA-WX-AA46	756	Alive	2435.44	Low
TCGA-BC-A217	1397	Dead	2468.61	Low
TCGA-5R-AAAM	46	Dead	2511.42	Low
TCGA-BC-A10U	837	Dead	2523.7	Low
TCGA-KR-A7K0	65	Dead	2550.51	Low
TCGA-4R-AA8I	262	Dead	2591.35	Low
TCGA-G3-AAV7	361	Alive	2625.67	Low
TCGA-BC-A10Z	34	Dead	2662.35	Low
TCGA-ZP-A9D4	395	Alive	2682.51	Low
TCGA-BW-A5NO	20	Alive	2692.55	Low
TCGA-G3-AAV0	476	Alive	2694.76	Low
TCGA-G3-A3CI	180	Alive	2782.85	Low
TCGA-DD-AAVW	2317	Alive	2830.2	Low
TCGA-G3-A7M7	361	Alive	2834.82	Low
TCGA-ZP-A9CY	782	Alive	2841.62	Low
TCGA-DD-A4NJ	928	Alive	2881.6	Low
TCGA-G3-A25V	860	Alive	2910.26	Low
TCGA-DD-A4NP	3308	Alive	2911.21	Low
TCGA-LG-A9QC	425	Alive	2950.79	Low
TCGA-G3-A3CK	585	Alive	2953.94	Low
TCGA-BC-A8YO	562	Alive	2955.61	Low
TCGA-GJ-A3OU	879	Alive	2970.15	Low
TCGA-BC-A3KG	680	Alive	2980.26	Low
TCGA-K7-A5RG	519	Alive	3005.5	Low
TCGA-DD-A4NI	816	Alive	3016.15	Low
TCGA-G3-AAV4	27	Dead	3053.2	Low
TCGA-BD-A2L6	1363	Alive	3065.31	Low
TCGA-FV-A2QR	581	Dead	3099.2	Low
TCGA-BC-A10S	1423	Dead	3111.55	Low
TCGA-DD-AAED	763	Alive	3122.04	Low
TCGA-RC-A6M5	15	Alive	3138.18	Low
TCGA-MR-A520	229	Alive	3139.38	Low
TCGA-ZS-A9CG	341	Alive	3161.61	Low
TCGA-DD-AAC9	347	Alive	3168.21	Low
TCGA-DD-AAEG	719	Alive	3212.04	Low
TCGA-UB-A7MD	52	Dead	3216.47	Low
TCGA-DD-AACY	1450	Alive	3217.88	Low
TCGA-DD-AACQ	432	Dead	3242.44	Low
TCGA-BC-A10Y	711	Dead	3269.9	Low
TCGA-DD-AACS	1804	Alive	3283.19	Low
TCGA-MI-A75G	698	Alive	3302.93	Low
TCGA-BC-4072	1490	Dead	3312.4	Low
TCGA-DD-AAW3	1633	Alive	3317.01	Low
TCGA-DD-AAE7	644	Alive	3365.7	Low
TCGA-ZP-A9D0	1091	Alive	3392.54	Low
TCGA-DD-A4NQ	373	Dead	3402.52	Low
TCGA-G3-AAV3	412	Alive	3413.66	Low
TCGA-G3-A3CH	780	Alive	3415.95	Low
TCGA-DD-A4NS	2456	Dead	3424.37	Low
TCGA-DD-AAD3	1295	Alive	3426.05	Low
TCGA-G3-A7M8	430	Alive	3439.79	Low
TCGA-DD-A4NV	2398	Alive	3448.04	Low
TCGA-DD-A73E	44	Alive	3469.64	Low
TCGA-2Y-A9GS	724	Dead	3470.18	Low
TCGA-RC-A7SK	472	Alive	3472.07	Low
TCGA-DD-A73D	693	Alive	3489.4	Low
TCGA-DD-AAEA	575	Alive	3490.39	Low
TCGA-ZP-A9CV	1088	Dead	3491.85	Low
TCGA-UB-AA0U	327	Alive	3492.27	Low
TCGA-G3-A25S	416	Dead	3506.7	Low
TCGA-G3-A5SM	520	Alive	3521.74	Low
TCGA-BC-A3KF	8	Alive	3534.57	Low
TCGA-DD-A4NG	802	Dead	3549.74	Low
TCGA-DD-A4NF	942	Alive	3604.9	Low
TCGA-DD-AACV	1531	Alive	3605.51	Low
TCGA-GJ-A9DB	67	Dead	3614.36	Low
TCGA-2Y-A9GY	757	Dead	3650.78	Low
TCGA-DD-AACK	9	Alive	3653.24	Low
TCGA-BC-A10T	837	Dead	3654.12	Low
TCGA-WQ-AB4B	395	Alive	3663.61	Low
TCGA-CC-A7IH	365	Alive	3671.52	Low
TCGA-2Y-A9H0	3675	Alive	3678.45	Low
TCGA-ZP-A9CZ	706	Alive	3682.14	Low
TCGA-MI-A75E	507	Alive	3682.38	Low
TCGA-DD-AADR	2028	Alive	3687.13	Low
TCGA-ZP-A9D1	21	Alive	3734.41	Low
TCGA-BC-A69I	387	Alive	3739.91	Low
TCGA-DD-AACX	170	Alive	3744.02	Low
TCGA-BD-A3ER	1115	Alive	3748.84	Low
TCGA-BC-A10R	308	Dead	3767.24	Low
TCGA-CC-A8HV	279	Dead	3767.75	Low
TCGA-BD-A3EP	409	Alive	3779.76	Low
TCGA-CC-A7IF	649	Dead	3780.43	Low
TCGA-ED-A5KG	854	Alive	3785.17	Low
TCGA-DD-AACH	195	Dead	3786.03	Low
TCGA-CC-A7IK	262	Dead	3802.29	Low
TCGA-DD-AAEK	1067	Alive	3804.77	Low
TCGA-G3-AAV1	359	Dead	3843.1	Low
TCGA-DD-AAVV	2455	Alive	3856.18	Low
TCGA-G3-A6UC	671	Alive	3887.62	Low
TCGA-G3-AAV2	372	Alive	3906.73	Low
TCGA-LG-A9QD	366	Alive	3952.45	Low
TCGA-BC-A216	1351	Alive	3958.23	Low
TCGA-ED-A7XP	400	Alive	3979.25	Low
TCGA-DD-AAVX	1718	Alive	3979.36	Low
TCGA-DD-AADV	574	Alive	3985.2	Low
TCGA-DD-A4NH	917	Alive	3985.87	Low
TCGA-T1-A6J8	23	Alive	3993.46	Low
TCGA-ZS-A9CD	1386	Dead	4003.01	Low
TCGA-ZP-A9D2	765	Dead	4026.2	Low
TCGA-DD-A11C	662	Alive	4026.52	Low
TCGA-DD-A73F	1085	Alive	4034.29	Low
TCGA-DD-A11D	1560	Dead	4056.12	Low
TCGA-G3-A25Z	655	Alive	4060.96	Low
TCGA-DD-AADS	474	Alive	4065.27	Low
TCGA-K7-A5RF	631	Alive	4093.5	Low
TCGA-DD-AADQ	436	Alive	4172.3	Low
TCGA-DD-AAW1	1989	Alive	4187.65	Low
TCGA-DD-AAEB	478	Alive	4206.23	Low
TCGA-DD-AACZ	171	Dead	4208.33	Low
TCGA-2Y-A9H9	697	Alive	4272.25	Low
TCGA-RC-A7S9	640	Alive	4299.05	Low
TCGA-G3-A5SL	621	Alive	4354.3	Low
TCGA-FV-A3I1	247	Dead	4373.41	Low
TCGA-DD-AACU	1567	Alive	4418.44	Low
TCGA-GJ-A6C0	31	Dead	4482.42	Low
TCGA-CC-A8HU	344	Dead	4484.91	Low
TCGA-DD-AADY	555	Alive	4504.56	Low
TCGA-DD-AADL	636	Alive	4511.43	Low
TCGA-DD-AAD6	672	Alive	4527.62	Low
TCGA-DD-AAEI	1531	Alive	4546.28	Low
TCGA-EP-A12J	570	Alive	4549.14	Low
TCGA-ED-A7XO	427	Alive	4552.59	Low
TCGA-DD-AACE	2184	Alive	4556.1	Low
TCGA-DD-AAVR	2513	Alive	4587.27	Low
TCGA-DD-A4NO	2245	Alive	4589.42	Low
TCGA-CC-A9FS	211	Alive	4597.41	Low
TCGA-UB-A7MA	848	Alive	5527.51	High
TCGA-K7-A6G5	512	Alive	5528.93	High
TCGA-DD-AAW0	2015	Alive	5566.69	High
TCGA-2Y-A9H2	1731	Alive	5602.73	High
TCGA-MI-A75I	630	Alive	5614.06	High
TCGA-DD-A3A1	233	Dead	5674.69	High
TCGA-DD-AADF	115	Dead	5693.72	High
TCGA-DD-AADG	1145	Alive	5703.17	High
TCGA-KR-A7K8	906	Alive	5769.29	High
TCGA-UB-A7ME	486	Alive	5839.94	High
TCGA-CC-5261	97	Dead	5877.31	High
TCGA-G3-A7M9	56	Dead	5922.15	High
TCGA-DD-A39Z	601	Dead	5990.2	High
TCGA-DD-AAEE	810	Alive	6000.27	High
TCGA-G3-A5SJ	698	Alive	6008.81	High
TCGA-G3-A7M6	632	Alive	6026.82	High
TCGA-ZS-A9CE	1241	Alive	6077.13	High
TCGA-CC-A8HT	140	Dead	6082.52	High
TCGA-CC-A5UD	304	Dead	6089.84	High
TCGA-EP-A26S	608	Alive	6090.06	High
TCGA-DD-AADU	554	Alive	6115.88	High
TCGA-XR-A8TC	1339	Alive	6157.55	High
TCGA-G3-A3CJ	594	Alive	6164.89	High
TCGA-CC-A3MA	303	Dead	6168.33	High
TCGA-RC-A6M4	22	Alive	6209.11	High
TCGA-CC-5260	87	Dead	6233.15	High
TCGA-CC-A3MB	315	Dead	6269.49	High
TCGA-RC-A6M6	9	Alive	6292.35	High
TCGA-DD-A1EJ	1005	Dead	6302.3	High
TCGA-WX-AA44	615	Alive	6347.42	High
TCGA-DD-A4NR	9	Dead	6357.34	High
TCGA-DD-A11B	14	Dead	6371.8	High
TCGA-EP-A2KC	19	Dead	6387.58	High
TCGA-DD-A3A5	3125	Dead	6394.05	High
TCGA-DD-A118	3437	Alive	6472.66	High
TCGA-2Y-A9H4	1452	Alive	6531.32	High
TCGA-DD-A4NK	1210	Dead	6558.48	High
TCGA-CC-5258	129	Dead	6653.5	High
TCGA-ES-A2HS	688	Dead	6666.38	High
TCGA-2Y-A9GZ	848	Dead	6688.74	High
TCGA-DD-A1EK	558	Dead	6727.2	High
TCGA-CC-A7IG	299	Dead	6734	High
TCGA-KR-A7K2	829	Alive	6758.74	High
TCGA-5C-A9VH	322	Alive	6791.58	High
TCGA-DD-AAVY	1970	Alive	6821.89	High
TCGA-DD-AAVU	2202	Alive	6836.07	High
TCGA-DD-AACJ	2102	Alive	6894.09	High
TCGA-CC-A7II	399	Alive	6896.91	High
TCGA-DD-AAD5	1345	Alive	6993.38	High
TCGA-CC-A5UE	272	Dead	6998.4	High
TCGA-FV-A495	1	Alive	7057.48	High
TCGA-DD-AADD	1231	Alive	7070.72	High
TCGA-FV-A4ZQ	12	Alive	7077.28	High
TCGA-DD-AADN	898	Alive	7078.7	High
TCGA-DD-AAC8	16	Dead	7084.51	High
TCGA-DD-AAVZ	1900	Alive	7097.74	High
TCGA-2Y-A9H8	633	Dead	7110.24	High
TCGA-ES-A2HT	438	Dead	7153.97	High
TCGA-DD-A119	223	Dead	7155.64	High
TCGA-DD-AAD2	658	Alive	7188.89	High
TCGA-EP-A3JL	303	Alive	7227	High
TCGA-DD-A39W	827	Dead	7239.6	High
TCGA-RC-A7SF	579	Alive	7240.27	High
TCGA-2Y-A9H5	555	Dead	7460.67	High
TCGA-BC-A5W4	547	Dead	7592.33	High
TCGA-CC-A7IL	278	Dead	7598.66	High
TCGA-DD-AACL	107	Dead	7649.72	High
TCGA-ED-A66X	406	Alive	7751.48	High
TCGA-WX-AA47	556	Dead	7771.17	High
TCGA-DD-AAD1	564	Alive	7785.8	High
TCGA-XR-A8TF	693	Dead	7798.52	High
TCGA-EP-A3RK	363	Alive	7804.1	High
TCGA-DD-AAW2	1855	Alive	7851.26	High
TCGA-DD-A1EF	394	Dead	7866.89	High
TCGA-DD-AADC	425	Dead	7895.21	High
TCGA-DD-A1EG	1372	Dead	7940.94	High
TCGA-DD-AADA	1233	Alive	7958.32	High
TCGA-DD-A3A3	535	Dead	8029.54	High
TCGA-DD-AACC	1685	Dead	8042.95	High
TCGA-XR-A8TE	925	Alive	8069.77	High
TCGA-DD-A3A8	11	Dead	8070.05	High
TCGA-FV-A2QQ	729	Alive	8088.92	High
TCGA-DD-AADM	12	Dead	8155.29	High
TCGA-DD-AACB	2324	Alive	8244.31	High
TCGA-DD-A3A9	931	Dead	8329.66	High
TCGA-DD-A39X	1694	Dead	8415.08	High
TCGA-CC-5259	250	Alive	8534.62	High
TCGA-CC-A8HS	300	Dead	8742.52	High
TCGA-DD-AADK	1049	Alive	8763.36	High
TCGA-BC-A112	153	Dead	8845.29	High
TCGA-DD-AAVS	1823	Alive	8967.47	High
TCGA-DD-A39V	643	Dead	9027.55	High
TCGA-MI-A75C	291	Alive	9032.56	High
TCGA-FV-A3R3	366	Dead	9036.1	High
TCGA-DD-AADB	1242	Alive	9100.05	High
TCGA-ED-A8O6	56	Dead	9105.36	High
TCGA-2Y-A9H1	1229	Dead	9241.98	High
TCGA-K7-AAU7	359	Alive	9243.05	High
TCGA-LG-A6GG	387	Alive	9273.16	High
TCGA-DD-AACA	2301	Alive	9457.48	High
TCGA-DD-A3A7	419	Dead	9500.54	High
TCGA-2Y-A9H3	1516	Alive	9562.03	High
TCGA-G3-A25T	1553	Alive	9722.46	High
TCGA-DD-AAVP	2752	Alive	9742.36	High
TCGA-DD-AAVQ	2728	Alive	9983.87	High
TCGA-O8-A75V	538	Alive	10010.8	High
TCGA-CC-A5UC	347	Dead	10036.2	High
TCGA-EP-A2KB	596	Dead	10146.8	High
TCGA-DD-AACW	1424	Alive	10230.5	High
TCGA-FV-A3I0	848	Alive	10449.2	High
TCGA-DD-AACT	1562	Alive	10503.3	High
TCGA-5C-A9VG	328	Alive	10651.4	High
TCGA-G3-A7M5	447	Alive	11057.6	High
TCGA-G3-A25Y	452	Dead	11085.9	High
TCGA-RC-A7SH	468	Alive	11152.4	High
TCGA-2Y-A9H6	357	Alive	11171.6	High
TCGA-DD-AACN	1302	Alive	11483.7	High
TCGA-DD-AAE1	552	Alive	11593.6	High
TCGA-DD-AA3A	410	Dead	11610.2	High
TCGA-DD-A1EH	1495	Alive	11753.1	High
TCGA-ED-A7PY	390	Alive	12210.6	High
TCGA-DD-AADO	453	Alive	12721.7	High
TCGA-ED-A8O5	406	Alive	12981.6	High
TCGA-BC-A69H	444	Alive	14402.9	High
TCGA-CC-A7IE	217	Dead	14702.5	High
TCGA-CC-A123	219	Alive	14713.6	High
TCGA-ED-A66Y	296	Dead	15448.3	High
TCGA-2Y-A9H7	1168	Alive	15580.9	High
TCGA-ED-A7PZ	6	Alive	15978.5	High
TCGA-DD-A4NN	899	Dead	16073.5	High
TCGA-RG-A7D4	1098	Alive	16625.4	High
TCGA-FV-A4ZP	2486	Dead	16741.6	High
TCGA-DD-A39Y	171	Dead	17080.2	High
TCGA-DD-AACG	469	Dead	17136.6	High
TCGA-DD-AADI	1085	Alive	17218.4	High
TCGA-CC-A9FW	248	Alive	17709.3	High
TCGA-DD-AADW	587	Alive	18130.7	High
TCGA-DD-AADJ	1066	Alive	18561.2	High
TCGA-DD-AAE0	555	Alive	18689.2	High
TCGA-G3-AAV6	65	Dead	19164.1	High
TCGA-DD-AACP	415	Alive	19823	High
TCGA-WQ-A9G7	30	Alive	20754.1	High
TCGA-DD-A73G	3478	Alive	21174.7	High
TCGA-KR-A7K7	951	Alive	30003.5	High

## Sheet: SQSTM1 (p62)
Patient	Days	Status	Expression	Group
TCGA-CC-A8HS	300	Dead	4375.38	Low
TCGA-DD-A1EH	1495	Alive	6302.29	Low
TCGA-G3-AAV6	65	Dead	6422.56	Low
TCGA-ED-A5KG	854	Alive	6989.59	Low
TCGA-5C-A9VG	328	Alive	6990.17	Low
TCGA-ES-A2HS	688	Dead	7006.4	Low
TCGA-CC-A3MA	303	Dead	7417.9	Low
TCGA-DD-A73F	1085	Alive	8485.46	Low
TCGA-DD-AADW	587	Alive	8858.81	Low
TCGA-UB-A7MF	214	Dead	9205.55	Low
TCGA-CC-A7II	399	Alive	9329.82	Low
TCGA-CC-5260	87	Dead	9362.01	Low
TCGA-G3-A7M9	56	Dead	9379.21	Low
TCGA-ED-A82E	408	Alive	9742.55	Low
TCGA-CC-A3M9	300	Dead	9746.83	Low
TCGA-DD-A4ND	2746	Alive	10224.8	Low
TCGA-5C-AAPD	20	Alive	10389.1	Low
TCGA-G3-A7M6	632	Alive	10662.4	Low
TCGA-DD-A4NA	1008	Alive	10835.5	Low
TCGA-G3-AAV0	476	Alive	10993.3	Low
TCGA-2Y-A9H7	1168	Alive	10994.2	Low
TCGA-ED-A66Y	296	Dead	10995.5	Low
TCGA-5R-AA1D	449	Alive	11015.1	Low
TCGA-FV-A3I0	848	Alive	11149.6	Low
TCGA-KR-A7K8	906	Alive	11261.8	Low
TCGA-DD-AACO	1876	Alive	11302.3	Low
TCGA-DD-AACW	1424	Alive	11512.3	Low
TCGA-BC-A3KF	8	Alive	11556.4	Low
TCGA-DD-AADP	458	Alive	11610.7	Low
TCGA-G3-A25T	1553	Alive	11758	Low
TCGA-BC-A10R	308	Dead	11806.3	Low
TCGA-G3-A7M8	430	Alive	11857.5	Low
TCGA-DD-A11B	14	Dead	11908.2	Low
TCGA-CC-5261	97	Dead	12081.2	Low
TCGA-DD-A4NN	899	Dead	12162.8	Low
TCGA-UB-AA0V	314	Alive	12165.3	Low
TCGA-2Y-A9GU	1939	Alive	12601	Low
TCGA-BD-A2L6	1363	Alive	12676.1	Low
TCGA-G3-A25X	1779	Alive	12714.1	Low
TCGA-DD-A118	3437	Alive	12816.4	Low
TCGA-BC-A5W4	547	Dead	12997.2	Low
TCGA-2Y-A9H8	633	Dead	13162.4	Low
TCGA-2Y-A9GZ	848	Dead	13214	Low
TCGA-ED-A8O5	406	Alive	13244.9	Low
TCGA-FV-A4ZQ	12	Alive	13396.3	Low
TCGA-ZS-A9CF	2412	Alive	13421	Low
TCGA-CC-A7IH	365	Alive	13462.3	Low
TCGA-UB-A7ME	486	Alive	13655.5	Low
TCGA-ED-A627	423	Alive	13680.7	Low
TCGA-DD-A73B	283	Dead	13699.9	Low
TCGA-UB-AA0U	327	Alive	13785.8	Low
TCGA-RC-A7S9	640	Alive	13877.1	Low
TCGA-DD-AAE7	644	Alive	14010.8	Low
TCGA-DD-A4NE	660	Dead	14035.5	Low
TCGA-ED-A97K	6	Alive	14041.6	Low
TCGA-2Y-A9H2	1731	Alive	14058.7	Low
TCGA-DD-AAE4	608	Alive	14085.9	Low
TCGA-RC-A7SH	468	Alive	14099.7	Low
TCGA-G3-A5SI	768	Dead	14149.9	Low
TCGA-DD-AAVQ	2728	Alive	14215	Low
TCGA-CC-5264	102	Dead	14217.8	Low
TCGA-DD-A4NP	3308	Alive	14238	Low
TCGA-DD-AACN	1302	Alive	14313.6	Low
TCGA-FV-A3R3	366	Dead	14342.5	Low
TCGA-DD-AAEH	784	Alive	14414.4	Low
TCGA-DD-AAEB	478	Alive	14543.4	Low
TCGA-DD-A4NH	917	Alive	14561.2	Low
TCGA-DD-AAVS	1823	Alive	14615.6	Low
TCGA-BC-A110	2116	Dead	14720.1	Low
TCGA-DD-AADS	474	Alive	14766.3	Low
TCGA-MR-A520	229	Alive	14794.3	Low
TCGA-DD-A11C	662	Alive	14878.1	Low
TCGA-DD-AADY	555	Alive	14914.3	Low
TCGA-BC-A10Z	34	Dead	14932.7	Low
TCGA-2Y-A9GT	1624	Dead	15000.6	Low
TCGA-CC-A9FS	211	Alive	15056.5	Low
TCGA-DD-A4NV	2398	Alive	15224.7	Low
TCGA-WX-AA46	756	Alive	15286.7	Low
TCGA-DD-A1EC	602	Alive	15309.7	Low
TCGA-DD-A1EF	394	Dead	15330.9	Low
TCGA-XR-A8TC	1339	Alive	15728.1	Low
TCGA-5R-AAAM	46	Dead	15763.3	Low
TCGA-G3-A3CI	180	Alive	15819.8	Low
TCGA-G3-A25U	1636	Alive	15893.7	Low
TCGA-DD-A73C	701	Alive	15925.2	Low
TCGA-DD-A4NB	989	Alive	15959.7	Low
TCGA-DD-A1ED	2301	Alive	16018	Low
TCGA-UB-A7MB	601	Alive	16148.1	Low
TCGA-2Y-A9H3	1516	Alive	16295.4	Low
TCGA-BC-A10X	770	Dead	16320.9	Low
TCGA-DD-AADB	1242	Alive	16327	Low
TCGA-DD-AADD	1231	Alive	16839.2	Low
TCGA-EP-A12J	570	Alive	17064.8	Low
TCGA-BC-4072	1490	Dead	17103.8	Low
TCGA-DD-A4NI	816	Alive	17209.2	Low
TCGA-DD-AADJ	1066	Alive	17328.1	Low
TCGA-G3-A3CK	585	Alive	17561	Low
TCGA-G3-A25Y	452	Dead	17642.5	Low
TCGA-CC-A7IJ	382	Alive	17798.3	Low
TCGA-DD-AADF	115	Dead	17881.2	Low
TCGA-G3-A6UC	671	Alive	17896.3	Low
TCGA-QA-A7B7	94	Alive	17982	Low
TCGA-PD-A5DF	639	Dead	17994.6	Low
TCGA-XR-A8TG	898	Alive	18122.3	Low
TCGA-ZS-A9CG	341	Alive	18185.5	Low
TCGA-CC-A123	219	Alive	18217.7	Low
TCGA-DD-AAE2	638	Alive	18262.8	Low
TCGA-2Y-A9GV	2532	Dead	18289.8	Low
TCGA-DD-A4NS	2456	Dead	18322.3	Low
TCGA-DD-AAE0	555	Alive	18459.2	Low
TCGA-DD-A73E	44	Alive	18882.2	Low
TCGA-G3-A5SL	621	Alive	19048.1	Low
TCGA-BC-A69I	387	Alive	19335.3	Low
TCGA-DD-AADL	636	Alive	19414.7	Low
TCGA-MR-A8JO	330	Alive	19513.8	Low
TCGA-2Y-A9H5	555	Dead	19634.2	Low
TCGA-BC-A10Y	711	Dead	19745.7	Low
TCGA-DD-A73G	3478	Alive	19777.8	Low
TCGA-DD-A4NF	942	Alive	19810.7	Low
TCGA-DD-A39Z	601	Dead	19859	Low
TCGA-DD-AACP	415	Alive	19870	Low
TCGA-DD-AAW3	1633	Alive	19962	Low
TCGA-G3-A5SK	744	Alive	20105.8	Low
TCGA-XR-A8TF	693	Dead	20213.3	Low
TCGA-G3-A3CH	780	Alive	20230.5	Low
TCGA-BC-A3KG	680	Alive	20358.1	Low
TCGA-K7-A5RF	631	Alive	20493.7	Low
TCGA-DD-A4NG	802	Dead	20623.8	Low
TCGA-G3-AAUZ	480	Alive	20681.5	Low
TCGA-EP-A26S	608	Alive	21311.3	Low
TCGA-DD-A3A8	11	Dead	21336.8	Low
TCGA-CC-A7IF	649	Dead	21405	Low
TCGA-BC-A10T	837	Dead	21413.9	Low
TCGA-LG-A9QD	366	Alive	21700.1	Low
TCGA-EP-A2KA	627	Dead	22128.1	Low
TCGA-WJ-A86L	345	Alive	22295.1	Low
TCGA-G3-A5SJ	698	Alive	22353.8	Low
TCGA-G3-A7M5	447	Alive	22430	Low
TCGA-ED-A7PY	390	Alive	22488.1	Low
TCGA-DD-AACC	1685	Dead	22766.7	Low
TCGA-CC-A8HU	344	Dead	22840.4	Low
TCGA-DD-AAVZ	1900	Alive	23159.4	Low
TCGA-DD-AAEK	1067	Alive	23692.2	Low
TCGA-2Y-A9H4	1452	Alive	23926.7	Low
TCGA-DD-AADI	1085	Alive	24006.2	Low
TCGA-ZS-A9CE	1241	Alive	24052.6	Low
TCGA-DD-AACA	2301	Alive	24585.3	Low
TCGA-XR-A8TD	1030	Alive	24904.4	Low
TCGA-DD-AAD1	564	Alive	25146.9	Low
TCGA-DD-A4NK	1210	Dead	25169	Low
TCGA-DD-AAEA	575	Alive	25232.7	Low
TCGA-DD-A4NL	1711	Alive	25246.9	Low
TCGA-DD-A11A	79	Alive	25399.5	Low
TCGA-DD-AACD	381	Dead	25433.9	Low
TCGA-ED-A66X	406	Alive	25685.7	Low
TCGA-DD-AADG	1145	Alive	26239.1	Low
TCGA-DD-A1EK	558	Dead	26435.4	Low
TCGA-DD-A3A2	2131	Dead	26473.5	Low
TCGA-XR-A8TE	925	Alive	26492.9	Low
TCGA-DD-A1EB	2017	Alive	26681	Low
TCGA-2Y-A9H0	3675	Alive	26796	Low
TCGA-2Y-A9H6	357	Alive	27321.8	Low
TCGA-DD-AACV	1531	Alive	27598.5	Low
TCGA-BC-A216	1351	Alive	27948.7	Low
TCGA-YA-A8S7	412	Dead	27949.3	Low
TCGA-DD-AAVX	1718	Alive	28159.4	Low
TCGA-DD-AACY	1450	Alive	28179.1	Low
TCGA-KR-A7K2	829	Alive	28404.7	Low
TCGA-FV-A496	10	Alive	28625.8	Low
TCGA-ED-A7XO	427	Alive	28708.3	Low
TCGA-ED-A4XI	819	Alive	28779.3	Low
TCGA-DD-A4NO	2245	Alive	28857.4	Low
TCGA-ED-A8O6	56	Dead	28872.6	Low
TCGA-DD-AAVP	2752	Alive	29147.5	Low
TCGA-CC-5263	129	Dead	29466.4	Low
TCGA-ZP-A9CY	782	Alive	29583.3	Low
TCGA-G3-AAV2	372	Alive	29710.5	Low
TCGA-DD-A73D	693	Alive	29763.2	Low
TCGA-DD-AACG	469	Dead	30310.7	Low
TCGA-2Y-A9H9	697	Alive	30417.5	Low
TCGA-DD-AACF	365	Dead	30680.4	High
TCGA-DD-A4NJ	928	Alive	30777.6	High
TCGA-DD-AACE	2184	Alive	31027.5	High
TCGA-FV-A2QR	581	Dead	31065	High
TCGA-DD-AAE9	722	Alive	31200	High
TCGA-FV-A495	1	Alive	31225.9	High
TCGA-DD-AADA	1233	Alive	31243.6	High
TCGA-EP-A2KB	596	Dead	31365.1	High
TCGA-DD-A1EJ	1005	Dead	31645.3	High
TCGA-2Y-A9HB	260	Alive	31666.8	High
TCGA-UB-A7MA	848	Alive	31781.5	High
TCGA-DD-AADO	453	Alive	31976	High
TCGA-DD-A39W	827	Dead	32160.4	High
TCGA-DD-AAD0	137	Alive	32456.2	High
TCGA-RC-A6M5	15	Alive	32628.5	High
TCGA-DD-AAVU	2202	Alive	32903.4	High
TCGA-BC-A10S	1423	Dead	32930.7	High
TCGA-DD-AAED	763	Alive	33209.6	High
TCGA-DD-AAD8	1219	Alive	33248.9	High
TCGA-GJ-A3OU	879	Alive	33553.1	High
TCGA-DD-A115	2542	Dead	33672.9	High
TCGA-ZP-A9D2	765	Dead	33717.6	High
TCGA-BC-A8YO	562	Alive	34020.4	High
TCGA-BW-A5NO	20	Alive	34215.3	High
TCGA-4R-AA8I	262	Dead	34370.2	High
TCGA-ZP-A9D4	395	Alive	34772.3	High
TCGA-2Y-A9GY	757	Dead	34953.3	High
TCGA-DD-AAE6	141	Alive	35072.9	High
TCGA-DD-AACS	1804	Alive	35081.9	High
TCGA-DD-AAW1	1989	Alive	35648	High
TCGA-MI-A75G	698	Alive	35694.5	High
TCGA-DD-AAE1	552	Alive	35889.9	High
TCGA-DD-AAD3	1295	Alive	36529.3	High
TCGA-DD-A3A9	931	Dead	36860.5	High
TCGA-ZP-A9CV	1088	Dead	36921	High
TCGA-WX-AA44	615	Alive	36967.9	High
TCGA-G3-AAV7	361	Alive	37093.9	High
TCGA-K7-A6G5	512	Alive	37289.6	High
TCGA-DD-AACQ	432	Dead	37313.3	High
TCGA-NI-A4U2	1791	Dead	37457.5	High
TCGA-FV-A3I1	247	Dead	37561.7	High
TCGA-3K-AAZ8	396	Alive	37659.2	High
TCGA-DD-AADV	574	Alive	37725.3	High
TCGA-RC-A7SB	588	Alive	37834.7	High
TCGA-NI-A8LF	799	Alive	38168.7	High
TCGA-DD-A39V	643	Dead	39173.8	High
TCGA-DD-AACB	2324	Alive	39227	High
TCGA-DD-A1EI	183	Alive	39468.3	High
TCGA-CC-A5UD	304	Dead	40604.9	High
TCGA-DD-AAVW	2317	Alive	40744.5	High
TCGA-DD-AAW2	1855	Alive	40855.6	High
TCGA-2Y-A9HA	36	Dead	41061.6	High
TCGA-WX-AA47	556	Dead	41476.5	High
TCGA-DD-A3A4	612	Dead	41523.7	High
TCGA-G3-AAV4	27	Dead	41563.9	High
TCGA-DD-A73A	728	Alive	41570.2	High
TCGA-CC-A7IE	217	Dead	41627.3	High
TCGA-ZP-A9D0	1091	Alive	42225.5	High
TCGA-LG-A9QC	425	Alive	42633.7	High
TCGA-G3-A3CG	673	Alive	42896.9	High
TCGA-G3-A3CJ	594	Alive	43675.2	High
TCGA-BD-A3ER	1115	Alive	44222.1	High
TCGA-CC-A1HT	101	Dead	44234.9	High
TCGA-LG-A6GG	387	Alive	44328.9	High
TCGA-BC-A217	1397	Dead	44661	High
TCGA-CC-A7IK	262	Dead	44770.8	High
TCGA-CC-A8HV	279	Dead	45666.7	High
TCGA-CC-A7IL	278	Dead	46117.5	High
TCGA-G3-A25V	860	Alive	46418.8	High
TCGA-CC-A9FW	248	Alive	46548.6	High
TCGA-GJ-A9DB	67	Dead	46811.8	High
TCGA-ED-A459	910	Alive	47611.3	High
TCGA-CC-5259	250	Alive	48003.9	High
TCGA-RC-A7SK	472	Alive	48058.7	High
TCGA-ED-A7PZ	6	Alive	48063.8	High
TCGA-RC-A6M4	22	Alive	48339.5	High
TCGA-ED-A7PX	6	Alive	48472.6	High
TCGA-BD-A3EP	409	Alive	48517.6	High
TCGA-EP-A2KC	19	Dead	48811.7	High
TCGA-EP-A3RK	363	Alive	48880.9	High
TCGA-ZP-A9CZ	706	Alive	49117.8	High
TCGA-ZS-A9CD	1386	Dead	49574.4	High
TCGA-DD-A4NR	9	Dead	49753.8	High
TCGA-DD-AA3A	410	Dead	49842.2	High
TCGA-DD-A3A5	3125	Dead	49856.7	High
TCGA-DD-A3A6	3258	Dead	50022.4	High
TCGA-DD-AACK	9	Alive	50162.6	High
TCGA-DD-AAC9	347	Alive	50572.1	High
TCGA-DD-AADC	425	Dead	51607.2	High
TCGA-2Y-A9GW	1271	Dead	51724.2	High
TCGA-DD-AADQ	436	Alive	51858.3	High
TCGA-CC-5258	129	Dead	51878.8	High
TCGA-DD-AAD6	672	Alive	51947.2	High
TCGA-K7-A5RG	519	Alive	52201.4	High
TCGA-DD-A116	1622	Dead	52281	High
TCGA-5C-A9VH	322	Alive	52547	High
TCGA-CC-A5UC	347	Dead	52559.5	High
TCGA-WQ-AB4B	395	Alive	54153.5	High
TCGA-DD-AADK	1049	Alive	54397.6	High
TCGA-MI-A75E	507	Alive	54815.3	High
TCGA-ZP-A9D1	21	Alive	55821.5	High
TCGA-DD-AAVY	1970	Alive	56109.6	High
TCGA-G3-A25Z	655	Alive	56121.5	High
TCGA-2Y-A9H1	1229	Dead	56294.9	High
TCGA-CC-A3MB	315	Dead	56901.2	High
TCGA-G3-AAV3	412	Alive	57083.7	High
TCGA-DD-AAE3	566	Alive	57708.5	High
TCGA-WQ-A9G7	30	Alive	58712.1	High
TCGA-EP-A3JL	303	Alive	58769.1	High
TCGA-BC-4073	849	Alive	58982	High
TCGA-G3-A5SM	520	Alive	59133.4	High
TCGA-DD-A1EA	2415	Alive	59361.4	High
TCGA-2Y-A9GS	724	Dead	61017	High
TCGA-KR-A7K7	951	Alive	62005.7	High
TCGA-BC-A69H	444	Alive	62072.1	High
TCGA-DD-AAD2	658	Alive	62240.5	High
TCGA-UB-A7MC	500	Alive	62268.8	High
TCGA-GJ-A6C0	31	Dead	62917.4	High
TCGA-2Y-A9GX	2442	Alive	63422.5	High
TCGA-KR-A7K0	65	Dead	64181.7	High
TCGA-DD-AAW0	2015	Alive	64282.5	High
TCGA-BC-A10U	837	Dead	64298.3	High
TCGA-FV-A4ZP	2486	Dead	64998.5	High
TCGA-DD-AADR	2028	Alive	66307.2	High
TCGA-DD-A114	1149	Dead	67501.9	High
TCGA-RC-A7SF	579	Alive	68015.9	High
TCGA-DD-AAEI	1531	Alive	69403.2	High
TCGA-DD-AAVR	2513	Alive	69425.4	High
TCGA-DD-A11D	1560	Dead	70102.2	High
TCGA-DD-AACL	107	Dead	71046.7	High
TCGA-HP-A5MZ	91	Dead	72039	High
TCGA-DD-A119	223	Dead	72085.2	High
TCGA-CC-5262	103	Dead	72668.5	High
TCGA-RG-A7D4	1098	Alive	73933.6	High
TCGA-DD-AADM	12	Dead	74259.2	High
TCGA-DD-AACI	1618	Alive	74756.2	High
TCGA-DD-AACT	1562	Alive	74908.8	High
TCGA-DD-A1EG	1372	Dead	75527.3	High
TCGA-G3-A7M7	361	Alive	76297.4	High
TCGA-DD-A3A3	535	Dead	79466.4	High
TCGA-DD-A113	2425	Alive	81295.4	High
TCGA-T1-A6J8	23	Alive	82181.2	High
TCGA-ES-A2HT	438	Dead	83026.4	High
TCGA-DD-AAEG	719	Alive	84764.2	High
TCGA-DD-AAD5	1345	Alive	85084.1	High
TCGA-DD-AACU	1567	Alive	86437	High
TCGA-FV-A2QQ	729	Alive	86838.7	High
TCGA-CC-A7IG	299	Dead	86958.9	High
TCGA-DD-A1EL	415	Dead	90756.9	High
TCGA-G3-AAV5	354	Alive	92507.9	High
TCGA-CC-A5UE	272	Dead	92848.4	High
TCGA-MI-A75I	630	Alive	93888.9	High
TCGA-O8-A75V	538	Alive	97499.3	High
TCGA-BC-A112	153	Dead	97615.8	High
TCGA-DD-AAVV	2455	Alive	98573.5	High
TCGA-DD-AADN	898	Alive	99060.7	High
TCGA-DD-A39X	1694	Dead	100681	High
TCGA-5R-AA1C	520	Alive	104393	High
TCGA-DD-AADU	554	Alive	109245	High
TCGA-UB-A7MD	52	Dead	110557	High
TCGA-DD-A1EE	349	Dead	120426	High
TCGA-RC-A6M6	9	Alive	123543	High
TCGA-DD-A3A1	233	Dead	125082	High
TCGA-DD-AAC8	16	Dead	127008	High
TCGA-DD-AACJ	2102	Alive	132075	High
TCGA-G3-AAV1	359	Dead	137106	High
TCGA-DD-A4NQ	373	Dead	137164	High
TCGA-BC-A10W	91	Dead	147313	High
TCGA-DD-AAEE	810	Alive	149454	High
TCGA-K7-AAU7	359	Alive	164039	High
TCGA-MI-A75C	291	Alive	169383	High
TCGA-CC-A3MC	363	Alive	171731	High
TCGA-DD-AACX	170	Alive	175154	High
TCGA-G3-A25S	416	Dead	178067	High
TCGA-ED-A7XP	400	Alive	202223	High
TCGA-DD-AACH	195	Dead	212412	High
TCGA-DD-AACZ	171	Dead	247041	High
TCGA-DD-A39Y	171	Dead	389612	High
TCGA-DD-A3A7	419	Dead	409364	High
TCGA-CC-A8HT	140	Dead	521860	High

## Sheet: hsa-miR-491-5p
rownames(datas)	Type	values
TCGA-UB-A7MA-01	HCC(n=372)	0.944108
TCGA-DD-A73B-01	HCC(n=372)	0.856112
TCGA-DD-A4NS-01	HCC(n=372)	1.18464
TCGA-2V-A95S-01	HCC(n=372)	0.323593
TCGA-ED-A97K-01	HCC(n=372)	0.454152
TCGA-G3-A25T-01	HCC(n=372)	0.902865
TCGA-5R-AA1D-01	HCC(n=372)	1.8995
TCGA-RC-A7SB-01	HCC(n=372)	1.24658
TCGA-G3-AAV2-01	HCC(n=372)	1.13579
TCGA-ZS-A9CD-01	HCC(n=372)	0.436236
TCGA-ZS-A9CG-01	HCC(n=372)	0
TCGA-DD-AACB-01	HCC(n=372)	1.44241
TCGA-DD-A4NP-01	HCC(n=372)	0
TCGA-DD-A3A0-01	HCC(n=372)	1.22799
TCGA-BC-A112-01	HCC(n=372)	0
TCGA-G3-AAUZ-01	HCC(n=372)	1.36582
TCGA-DD-A1EC-01	HCC(n=372)	0.811127
TCGA-2Y-A9H5-01	HCC(n=372)	0.984944
TCGA-G3-A25V-01	HCC(n=372)	1.16142
TCGA-CC-A7II-01	HCC(n=372)	2.19351
TCGA-K7-A5RF-01	HCC(n=372)	2.16686
TCGA-2Y-A9GZ-01	HCC(n=372)	1.15394
TCGA-DD-AADL-01	HCC(n=372)	1.93758
TCGA-2Y-A9H3-01	HCC(n=372)	0.410217
TCGA-G3-A5SK-01	HCC(n=372)	1.21673
TCGA-G3-AAV0-01	HCC(n=372)	0.792354
TCGA-UB-A7MC-01	HCC(n=372)	2.74057
TCGA-ED-A7PX-01	HCC(n=372)	1.40546
TCGA-G3-A7M7-01	HCC(n=372)	0.64528
TCGA-DD-AADB-01	HCC(n=372)	1.44125
TCGA-G3-A25U-01	HCC(n=372)	1.87468
TCGA-DD-A118-01	HCC(n=372)	0.758104
TCGA-ED-A8O5-01	HCC(n=372)	0.394735
TCGA-DD-AAE8-01	HCC(n=372)	1.00401
TCGA-DD-A4NB-01	HCC(n=372)	1.52257
TCGA-UB-A7MB-01	HCC(n=372)	1.33772
TCGA-5C-A9VG-01	HCC(n=372)	0.537442
TCGA-DD-AAVW-01	HCC(n=372)	1.32678
TCGA-G3-AAV7-01	HCC(n=372)	0.727983
TCGA-FV-A2QR-01	HCC(n=372)	3.07781
TCGA-BC-A10W-01	HCC(n=372)	2.01807
TCGA-ES-A2HT-01	HCC(n=372)	1.59871
TCGA-WJ-A86L-01	HCC(n=372)	2.49183
TCGA-2Y-A9H4-01	HCC(n=372)	0.551316
TCGA-EP-A2KA-01	HCC(n=372)	0.227824
TCGA-ED-A7XP-01	HCC(n=372)	1.12558
TCGA-DD-AAVY-01	HCC(n=372)	0.605749
TCGA-DD-AADP-01	HCC(n=372)	0.964725
TCGA-2Y-A9HB-01	HCC(n=372)	1.09572
TCGA-DD-AAVX-01	HCC(n=372)	0
TCGA-G3-AAV3-01	HCC(n=372)	1.31648
TCGA-FV-A23B-01	HCC(n=372)	1.45809
TCGA-ED-A459-01	HCC(n=372)	0.954984
TCGA-ZP-A9D2-01	HCC(n=372)	1.17323
TCGA-DD-AAEK-01	HCC(n=372)	0.263076
TCGA-MI-A75G-01	HCC(n=372)	1.01744
TCGA-CC-A7IH-01	HCC(n=372)	1.39901
TCGA-K7-AAU7-01	HCC(n=372)	1.19351
TCGA-RC-A7S9-01	HCC(n=372)	1.70107
TCGA-DD-AACE-01	HCC(n=372)	1.31959
TCGA-2Y-A9GY-01	HCC(n=372)	2.00436
TCGA-DD-AAD2-01	HCC(n=372)	1.2632
TCGA-DD-AA3A-01	HCC(n=372)	0.983095
TCGA-FV-A4ZQ-01	HCC(n=372)	1.14251
TCGA-GJ-A9DB-01	HCC(n=372)	0.808673
TCGA-UB-AA0V-01	HCC(n=372)	0.532032
TCGA-5R-AAAM-01	HCC(n=372)	1.72954
TCGA-ED-A627-01	HCC(n=372)	0.891324
TCGA-CC-A8HS-01	HCC(n=372)	0.926164
TCGA-DD-AACA-01	HCC(n=372)	0.937323
TCGA-DD-A73G-01	HCC(n=372)	1.25348
TCGA-QA-A7B7-01	HCC(n=372)	2.95463
TCGA-ED-A8O6-01	HCC(n=372)	0.749661
TCGA-UB-A7ME-01	HCC(n=372)	0.959472
TCGA-BC-A5W4-01	HCC(n=372)	1.45556
TCGA-CC-A7IK-01	HCC(n=372)	1.45267
TCGA-CC-A5UD-01	HCC(n=372)	2.65233
TCGA-2Y-A9GU-01	HCC(n=372)	0.642712
TCGA-ED-A5KG-01	HCC(n=372)	1.33569
TCGA-DD-AADR-01	HCC(n=372)	1.25183
TCGA-BW-A5NO-01	HCC(n=372)	1.69273
TCGA-CC-A7IL-01	HCC(n=372)	0.64138
TCGA-DD-A73E-01	HCC(n=372)	0.749464
TCGA-DD-AACG-01	HCC(n=372)	1.07699
TCGA-DD-AAW1-01	HCC(n=372)	0.250298
TCGA-ED-A66X-01	HCC(n=372)	1.17101
TCGA-G3-A25Y-01	HCC(n=372)	0.739203
TCGA-KR-A7K0-01	HCC(n=372)	0.780559
TCGA-DD-AAEG-01	HCC(n=372)	1.2965
TCGA-HP-A5N0-01	HCC(n=372)	1.91371
TCGA-DD-AACI-01	HCC(n=372)	0.975652
TCGA-BD-A3ER-01	HCC(n=372)	1.49924
TCGA-K7-A5RG-01	HCC(n=372)	1.82201
TCGA-BC-A10Q-01	HCC(n=372)	1.18279
TCGA-CC-A7IG-01	HCC(n=372)	1.11835
TCGA-BC-A10S-01	HCC(n=372)	0
TCGA-CC-A123-01	HCC(n=372)	1.53207
TCGA-ED-A7XO-01	HCC(n=372)	1.70047
TCGA-DD-AACC-01	HCC(n=372)	1.08788
TCGA-DD-AADF-01	HCC(n=372)	1.22597
TCGA-DD-AAVV-01	HCC(n=372)	1.4507
TCGA-G3-A7M9-01	HCC(n=372)	1.47052
TCGA-ED-A66Y-01	HCC(n=372)	0.684242
TCGA-5C-AAPD-01	HCC(n=372)	2.18718
TCGA-BD-A2L6-01	HCC(n=372)	1.30202
TCGA-DD-A4NH-01	HCC(n=372)	0.927647
TCGA-DD-AAVR-01	HCC(n=372)	1.41902
TCGA-DD-A4NN-01	HCC(n=372)	1.68886
TCGA-DD-AADA-01	HCC(n=372)	0.762224
TCGA-BC-4073-01	HCC(n=372)	1.35793
TCGA-FV-A4ZP-01	HCC(n=372)	1.95854
TCGA-G3-AAV4-01	HCC(n=372)	0.889347
TCGA-DD-A4NQ-01	HCC(n=372)	2.85374
TCGA-DD-AAVU-01	HCC(n=372)	0.878383
TCGA-DD-AAVQ-01	HCC(n=372)	1.21269
TCGA-G3-A5SI-01	HCC(n=372)	1.21049
TCGA-DD-AAEI-01	HCC(n=372)	0.402875
TCGA-FV-A3I1-01	HCC(n=372)	0.275361
TCGA-ED-A82E-01	HCC(n=372)	0.705669
TCGA-YA-A8S7-01	HCC(n=372)	1.72263
TCGA-RC-A6M5-01	HCC(n=372)	0.67211
TCGA-EP-A12J-01	HCC(n=372)	0.659841
TCGA-BC-A69I-01	HCC(n=372)	0.885998
TCGA-G3-AAV6-01	HCC(n=372)	1.67712
TCGA-EP-A3JL-01	HCC(n=372)	1.60166
TCGA-G3-AAV5-01	HCC(n=372)	1.16714
TCGA-LG-A9QD-01	HCC(n=372)	0.720855
TCGA-HP-A5MZ-01	HCC(n=372)	1.41237
TCGA-DD-AAED-01	HCC(n=372)	0.925433
TCGA-BC-A10Y-01	HCC(n=372)	1.31985
TCGA-CC-A8HV-01	HCC(n=372)	0.886545
TCGA-XR-A8TG-01	HCC(n=372)	1.93416
TCGA-LG-A6GG-01	HCC(n=372)	2.06176
TCGA-DD-A39X-01	HCC(n=372)	1.16298
TCGA-ED-A4XI-01	HCC(n=372)	0.849836
TCGA-G3-A7M5-01	HCC(n=372)	0.626381
TCGA-G3-A3CG-01	HCC(n=372)	1.45577
TCGA-DD-AAE9-01	HCC(n=372)	0.36183
TCGA-BC-A69H-01	HCC(n=372)	2.56959
TCGA-BW-A5NQ-01	HCC(n=372)	0.887824
TCGA-DD-A4NV-01	HCC(n=372)	1.61941
TCGA-2Y-A9H0-01	HCC(n=372)	1.11221
TCGA-DD-A11A-01	HCC(n=372)	1.79936
TCGA-G3-A7M8-01	HCC(n=372)	0.449367
TCGA-BC-A10X-01	HCC(n=372)	1.33198
TCGA-DD-AAE6-01	HCC(n=372)	0.537485
TCGA-DD-A39W-01	HCC(n=372)	0.918241
TCGA-ZS-A9CF-01	HCC(n=372)	1.63173
TCGA-DD-AAVS-01	HCC(n=372)	0.920034
TCGA-BC-A217-01	HCC(n=372)	3.19193
TCGA-LG-A9QC-01	HCC(n=372)	1.18006
TCGA-UB-A7MD-01	HCC(n=372)	1.94842
TCGA-DD-AADU-01	HCC(n=372)	1.31236
TCGA-DD-A1EG-01	HCC(n=372)	1.33303
TCGA-G3-A25Z-01	HCC(n=372)	1.08842
TCGA-EP-A3RK-01	HCC(n=372)	1.01432
TCGA-DD-A1EF-01	HCC(n=372)	1.24037
TCGA-CC-5258-01	HCC(n=372)	1.61667
TCGA-BC-4072-01	HCC(n=372)	1.2208
TCGA-DD-AADD-01	HCC(n=372)	0.85194
TCGA-DD-AACQ-01	HCC(n=372)	2.5819
TCGA-CC-5264-01	HCC(n=372)	1.14371
TCGA-CC-A3M9-01	HCC(n=372)	1.30675
TCGA-G3-A5SL-01	HCC(n=372)	0.986474
TCGA-DD-AADQ-01	HCC(n=372)	0.608705
TCGA-KR-A7K7-01	HCC(n=372)	1.37686
TCGA-CC-A5UC-01	HCC(n=372)	1.98319
TCGA-CC-A1HT-01	HCC(n=372)	1.38697
TCGA-DD-A4NF-01	HCC(n=372)	1.11936
TCGA-3K-AAZ8-01	HCC(n=372)	1.13449
TCGA-DD-A1EI-01	HCC(n=372)	0.274503
TCGA-ZP-A9D0-01	HCC(n=372)	0.756009
TCGA-DD-AACV-01	HCC(n=372)	1.3922
TCGA-GJ-A3OU-01	HCC(n=372)	0.567054
TCGA-FV-A2QQ-01	HCC(n=372)	1.42941
TCGA-DD-AAEA-01	HCC(n=372)	0.288935
TCGA-DD-AACZ-01	HCC(n=372)	0.389561
TCGA-ZP-A9CV-01	HCC(n=372)	1.62637
TCGA-ZP-A9D1-01	HCC(n=372)	0.237553
TCGA-DD-AADO-01	HCC(n=372)	1.20358
TCGA-EP-A2KC-01	HCC(n=372)	1.28713
TCGA-DD-A4NG-01	HCC(n=372)	1.21671
TCGA-DD-AAD1-01	HCC(n=372)	0.894732
TCGA-BC-A110-01	HCC(n=372)	1.07333
TCGA-DD-AAE4-01	HCC(n=372)	1.11646
TCGA-DD-AADJ-01	HCC(n=372)	1.16716
TCGA-DD-A116-01	HCC(n=372)	0.361436
TCGA-DD-A3A9-01	HCC(n=372)	0.888901
TCGA-WQ-A9G7-01	HCC(n=372)	1.18411
TCGA-NI-A4U2-01	HCC(n=372)	2.84907
TCGA-RC-A7SK-01	HCC(n=372)	0.982382
TCGA-DD-A1EE-01	HCC(n=372)	0.546998
TCGA-DD-A4NE-01	HCC(n=372)	1.1966
TCGA-DD-AAEB-01	HCC(n=372)	0.226435
TCGA-DD-A39Y-01	HCC(n=372)	2.43184
TCGA-DD-AAW3-01	HCC(n=372)	1.37675
TCGA-DD-AADM-01	HCC(n=372)	0.45903
TCGA-CC-A9FV-01	HCC(n=372)	1.08671
TCGA-FV-A3I0-01	HCC(n=372)	1.30237
TCGA-5C-A9VH-01	HCC(n=372)	0.684202
TCGA-DD-A3A6-01	HCC(n=372)	1.01141
TCGA-CC-A3MC-01	HCC(n=372)	1.66168
TCGA-MR-A8JO-01	HCC(n=372)	0.954052
TCGA-DD-A3A4-01	HCC(n=372)	1.24741
TCGA-CC-5263-01	HCC(n=372)	1.09374
TCGA-DD-AAD6-01	HCC(n=372)	1.01069
TCGA-NI-A8LF-01	HCC(n=372)	0
TCGA-DD-AACY-01	HCC(n=372)	0.288731
TCGA-G3-A3CJ-01	HCC(n=372)	0.670372
TCGA-DD-A3A1-01	HCC(n=372)	2.15539
TCGA-CC-A3MB-01	HCC(n=372)	1.09819
TCGA-2Y-A9H7-01	HCC(n=372)	0.491863
TCGA-DD-A4NR-01	HCC(n=372)	1.63505
TCGA-XR-A8TC-01	HCC(n=372)	1.04699
TCGA-DD-A3A5-01	HCC(n=372)	1.46658
TCGA-KR-A7K8-01	HCC(n=372)	0.867948
TCGA-DD-AACJ-01	HCC(n=372)	0.777344
TCGA-DD-AAD5-01	HCC(n=372)	1.0451
TCGA-DD-AAVZ-01	HCC(n=372)	0.74946
TCGA-BW-A5NP-01	HCC(n=372)	0.418472
TCGA-MI-A75I-01	HCC(n=372)	0.563072
TCGA-MI-A75C-01	HCC(n=372)	1.43846
TCGA-BD-A3EP-01	HCC(n=372)	2.28865
TCGA-4R-AA8I-01	HCC(n=372)	0.808391
TCGA-DD-AADG-01	HCC(n=372)	1.25658
TCGA-DD-AADI-01	HCC(n=372)	1.11125
TCGA-2Y-A9GX-01	HCC(n=372)	1.00923
TCGA-DD-AACF-01	HCC(n=372)	0.762926
TCGA-BC-A8YO-01	HCC(n=372)	1.76884
TCGA-CC-A8HT-01	HCC(n=372)	1.60169
TCGA-DD-AACD-01	HCC(n=372)	0.922422
TCGA-CC-A9FS-01	HCC(n=372)	0.507904
TCGA-DD-AAC9-01	HCC(n=372)	0.849218
TCGA-ZP-A9CY-01	HCC(n=372)	0.842509
TCGA-DD-A73A-01	HCC(n=372)	1.09407
TCGA-DD-AADN-01	HCC(n=372)	0.585812
TCGA-T1-A6J8-01	HCC(n=372)	0.758267
TCGA-DD-A39Z-01	HCC(n=372)	2.79969
TCGA-DD-A1EH-01	HCC(n=372)	0.847081
TCGA-CC-A7IE-01	HCC(n=372)	0.469001
TCGA-DD-AACU-01	HCC(n=372)	0.977388
TCGA-DD-AACL-01	HCC(n=372)	2.11934
TCGA-DD-A119-01	HCC(n=372)	0.519443
TCGA-G3-A5SJ-01	HCC(n=372)	1.42497
TCGA-DD-A11C-01	HCC(n=372)	1.1366
TCGA-DD-A1EJ-01	HCC(n=372)	2.31993
TCGA-DD-AAEE-01	HCC(n=372)	0.346934
TCGA-WQ-AB4B-01	HCC(n=372)	1.28728
TCGA-FV-A496-01	HCC(n=372)	0.237893
TCGA-KR-A7K2-01	HCC(n=372)	1.50819
TCGA-XR-A8TD-01	HCC(n=372)	2.14319
TCGA-DD-AACM-01	HCC(n=372)	1.18724
TCGA-UB-A7MF-01	HCC(n=372)	0.903765
TCGA-DD-AADY-01	HCC(n=372)	1.65344
TCGA-RC-A6M6-01	HCC(n=372)	0.82723
TCGA-DD-AAVP-01	HCC(n=372)	0.977013
TCGA-WX-AA44-01	HCC(n=372)	2.10873
TCGA-RC-A6M3-01	HCC(n=372)	1.37518
TCGA-RC-A7SF-01	HCC(n=372)	1.04922
TCGA-G3-A3CH-01	HCC(n=372)	0.866549
TCGA-XR-A8TE-01	HCC(n=372)	0.532285
TCGA-2Y-A9GT-01	HCC(n=372)	0.936215
TCGA-2Y-A9GS-01	HCC(n=372)	0.983329
TCGA-DD-A1ED-01	HCC(n=372)	1.09835
TCGA-DD-A1EL-01	HCC(n=372)	1.51035
TCGA-GJ-A6C0-01	HCC(n=372)	1.18584
TCGA-ZP-A9CZ-01	HCC(n=372)	0.928029
TCGA-ZS-A9CE-01	HCC(n=372)	0.35373
TCGA-G3-A25S-01	HCC(n=372)	1.0809
TCGA-CC-A3MA-01	HCC(n=372)	0.949252
TCGA-DD-A73F-01	HCC(n=372)	0.962151
TCGA-CC-A7IJ-01	HCC(n=372)	0.229697
TCGA-RC-A6M4-01	HCC(n=372)	1.05646
TCGA-RC-A7SH-01	HCC(n=372)	1.13685
TCGA-G3-A3CK-01	HCC(n=372)	1.89091
TCGA-DD-AADK-01	HCC(n=372)	1.05182
TCGA-MI-A75H-01	HCC(n=372)	1.27789
TCGA-DD-A3A2-01	HCC(n=372)	1.27318
TCGA-DD-A115-01	HCC(n=372)	1.52093
TCGA-K7-A6G5-01	HCC(n=372)	0.645796
TCGA-DD-AAC8-01	HCC(n=372)	0.93271
TCGA-DD-AADS-01	HCC(n=372)	0.387065
TCGA-DD-AAE3-01	HCC(n=372)	0.542373
TCGA-CC-A5UE-01	HCC(n=372)	1.53469
TCGA-2Y-A9H1-01	HCC(n=372)	0.346925
TCGA-DD-A3A3-01	HCC(n=372)	0.873932
TCGA-DD-AAD0-01	HCC(n=372)	1.18237
TCGA-2Y-A9HA-01	HCC(n=372)	1.6896
TCGA-DD-A4ND-01	HCC(n=372)	1.50419
TCGA-DD-AACO-01	HCC(n=372)	1.20307
TCGA-5R-AA1C-01	HCC(n=372)	1.32194
TCGA-G3-AAV1-01	HCC(n=372)	0
TCGA-XR-A8TF-01	HCC(n=372)	0.684782
TCGA-DD-AACX-01	HCC(n=372)	1.50366
TCGA-CC-A9FU-01	HCC(n=372)	0.703856
TCGA-G3-A25X-01	HCC(n=372)	0.447555
TCGA-WX-AA46-01	HCC(n=372)	0.474347
TCGA-DD-A3A7-01	HCC(n=372)	2.47757
TCGA-DD-AAE7-01	HCC(n=372)	1.39551
TCGA-DD-A114-01	HCC(n=372)	0.78901
TCGA-DD-A73D-01	HCC(n=372)	1.05803
TCGA-DD-AADC-01	HCC(n=372)	1.12833
TCGA-DD-AADV-01	HCC(n=372)	0.95947
TCGA-DD-A1EB-01	HCC(n=372)	2.25745
TCGA-CC-5259-01	HCC(n=372)	2.27142
TCGA-CC-5260-01	HCC(n=372)	1.34161
TCGA-DD-AAD3-01	HCC(n=372)	1.48017
TCGA-PD-A5DF-01	HCC(n=372)	1.92877
TCGA-O8-A75V-01	HCC(n=372)	1.60122
TCGA-BC-A216-01	HCC(n=372)	1.56572
TCGA-2Y-A9H6-01	HCC(n=372)	0.912334
TCGA-CC-A8HU-01	HCC(n=372)	2.53037
TCGA-FV-A495-01	HCC(n=372)	1.31279
TCGA-EP-A26S-01	HCC(n=372)	0.395453
TCGA-BC-A3KF-01	HCC(n=372)	0.997085
TCGA-EP-A2KB-01	HCC(n=372)	1.27566
TCGA-CC-5262-01	HCC(n=372)	1.47143
TCGA-DD-AACH-01	HCC(n=372)	0.798719
TCGA-DD-A11B-01	HCC(n=372)	0
TCGA-2Y-A9H2-01	HCC(n=372)	1.14917
TCGA-DD-AACK-01	HCC(n=372)	1.3146
TCGA-DD-AAD8-01	HCC(n=372)	2.15611
TCGA-G3-A6UC-01	HCC(n=372)	1.29976
TCGA-DD-A73C-01	HCC(n=372)	1.89722
TCGA-DD-A39V-01	HCC(n=372)	0.641933
TCGA-DD-AAEH-01	HCC(n=372)	1.13796
TCGA-MI-A75E-01	HCC(n=372)	1.24541
TCGA-DD-AAW2-01	HCC(n=372)	1.01723
TCGA-DD-AACN-01	HCC(n=372)	1.11803
TCGA-UB-AA0U-01	HCC(n=372)	0.850975
TCGA-DD-AAE1-01	HCC(n=372)	0.499707
TCGA-BC-A3KG-01	HCC(n=372)	3.49266
TCGA-G3-A25W-01	HCC(n=372)	1.60634
TCGA-DD-AAE0-01	HCC(n=372)	1.36733
TCGA-G3-A5SM-01	HCC(n=372)	0.817995
TCGA-BC-A10U-01	HCC(n=372)	1.28775
TCGA-RG-A7D4-01	HCC(n=372)	0.682904
TCGA-MR-A520-01	HCC(n=372)	1.7196
TCGA-DD-A113-01	HCC(n=372)	0.675547
TCGA-DD-A11D-01	HCC(n=372)	1.56553
TCGA-DD-AACW-01	HCC(n=372)	0.335899
TCGA-ZP-A9D4-01	HCC(n=372)	0.748058
TCGA-DD-AADE-01	HCC(n=372)	1.00188
TCGA-2Y-A9H8-01	HCC(n=372)	0.53268
TCGA-DD-AAW0-01	HCC(n=372)	0.874189
TCGA-2Y-A9GW-01	HCC(n=372)	0.785504
TCGA-DD-AACS-01	HCC(n=372)	1.68522
TCGA-DD-A4NL-01	HCC(n=372)	1.83576
TCGA-DD-A4NI-01	HCC(n=372)	1.27214
TCGA-ES-A2HS-01	HCC(n=372)	1.36817
TCGA-BC-A10Z-01	HCC(n=372)	1.62789
TCGA-CC-A9FW-01	HCC(n=372)	0.872951
TCGA-2Y-A9H9-01	HCC(n=372)	1.25366
TCGA-BC-A10R-01	HCC(n=372)	1.10886
TCGA-ED-A7PZ-01	HCC(n=372)	0.798054
TCGA-DD-AADW-01	HCC(n=372)	1.24145
TCGA-DD-A1EA-01	HCC(n=372)	0.739815
TCGA-DD-AACP-01	HCC(n=372)	0.862885
TCGA-BC-A10T-01	HCC(n=372)	0.803768
TCGA-ED-A7PY-01	HCC(n=372)	1.34652
TCGA-G3-A7M6-01	HCC(n=372)	1.59805
TCGA-CC-5261-01	HCC(n=372)	0.83647
TCGA-DD-AACT-01	HCC(n=372)	1.18708
TCGA-DD-A3A8-01	HCC(n=372)	1.14442
TCGA-DD-A4NO-01	HCC(n=372)	0.897467
TCGA-WX-AA47-01	HCC(n=372)	0.775325
TCGA-DD-A4NA-01	HCC(n=372)	1.31821
TCGA-G3-A3CI-01	HCC(n=372)	1.51944
TCGA-DD-A1EK-01	HCC(n=372)	1.525
TCGA-2Y-A9GV-01	HCC(n=372)	1.11719
TCGA-CC-A7IF-01	HCC(n=372)	1.35951
TCGA-DD-AAE2-01	HCC(n=372)	0.993042
TCGA-BC-A10X-11	Normal(n=50)	1.88311
TCGA-EP-A26S-11	Normal(n=50)	2.35121
TCGA-FV-A23B-11	Normal(n=50)	1.00368
TCGA-BC-A10W-11	Normal(n=50)	1.3377
TCGA-DD-A1EI-11	Normal(n=50)	0.911395
TCGA-DD-A11C-11	Normal(n=50)	1.40639
TCGA-DD-A39V-11	Normal(n=50)	1.67159
TCGA-DD-A3A3-11	Normal(n=50)	1.13189
TCGA-BC-A10U-11	Normal(n=50)	1.97591
TCGA-DD-A1EB-11	Normal(n=50)	0.95169
TCGA-BC-A10T-11	Normal(n=50)	1.41425
TCGA-BC-A10Z-11	Normal(n=50)	0.900607
TCGA-DD-A1EL-11	Normal(n=50)	0.905958
TCGA-DD-A116-11	Normal(n=50)	1.04936
TCGA-DD-A3A8-11	Normal(n=50)	1.25429
TCGA-G3-A3CH-11	Normal(n=50)	1.26571
TCGA-EP-A12J-11	Normal(n=50)	1.19693
TCGA-BC-A110-11	Normal(n=50)	1.15414
TCGA-BD-A3EP-11	Normal(n=50)	1.4823
TCGA-DD-A119-11	Normal(n=50)	1.72493
TCGA-BC-A216-11	Normal(n=50)	1.21036
TCGA-DD-A3A2-11	Normal(n=50)	1.87948
TCGA-DD-A1EG-11	Normal(n=50)	1.11657
TCGA-DD-A11A-11	Normal(n=50)	0.948577
TCGA-DD-A113-11	Normal(n=50)	2.12152
TCGA-DD-A1EJ-11	Normal(n=50)	0.592
TCGA-DD-A1EC-11	Normal(n=50)	1.36391
TCGA-DD-A118-11	Normal(n=50)	1.08965
TCGA-DD-A3A6-11	Normal(n=50)	1.0495
TCGA-DD-A11D-11	Normal(n=50)	1.03928
TCGA-BC-A10R-11	Normal(n=50)	1.30367
TCGA-FV-A3I0-11	Normal(n=50)	1.56964
TCGA-DD-A39Z-11	Normal(n=50)	1.60992
TCGA-EP-A3RK-11	Normal(n=50)	1.39427
TCGA-BC-A10Y-11	Normal(n=50)	1.26947
TCGA-BC-A10Q-11	Normal(n=50)	0.932025
TCGA-FV-A3R2-11	Normal(n=50)	1.31632
TCGA-DD-A39X-11	Normal(n=50)	0.844494
TCGA-DD-A3A5-11	Normal(n=50)	1.77085
TCGA-DD-A114-11	Normal(n=50)	1.46103
TCGA-FV-A3I1-11	Normal(n=50)	2.25108
TCGA-DD-A1EE-11	Normal(n=50)	1.24159
TCGA-BD-A2L6-11	Normal(n=50)	2.12979
TCGA-DD-A11B-11	Normal(n=50)	1.1241
TCGA-DD-A39W-11	Normal(n=50)	0.785227
TCGA-FV-A2QR-11	Normal(n=50)	1.37533
TCGA-DD-A3A1-11	Normal(n=50)	1.6135
TCGA-DD-A1EH-11	Normal(n=50)	1.20359
TCGA-DD-A3A4-11	Normal(n=50)	1.68358
TCGA-ES-A2HT-11	Normal(n=50)	0.40601

## Sheet: hsa-miR-1228-5p
rownames(datas)	Type	values
TCGA-UB-A7MA-01	HCC(n=372)	0.759582
TCGA-DD-A73B-01	HCC(n=372)	0
TCGA-DD-A4NS-01	HCC(n=372)	0.886521
TCGA-2V-A95S-01	HCC(n=372)	1.17454
TCGA-ED-A97K-01	HCC(n=372)	0.167777
TCGA-G3-A25T-01	HCC(n=372)	0.697123
TCGA-5R-AA1D-01	HCC(n=372)	0.684239
TCGA-RC-A7SB-01	HCC(n=372)	0.937483
TCGA-G3-AAV2-01	HCC(n=372)	0.781091
TCGA-ZS-A9CD-01	HCC(n=372)	1.37229
TCGA-ZS-A9CG-01	HCC(n=372)	0.366171
TCGA-DD-AACB-01	HCC(n=372)	0.515446
TCGA-DD-A4NP-01	HCC(n=372)	1.96306
TCGA-DD-A3A0-01	HCC(n=372)	0.223794
TCGA-BC-A112-01	HCC(n=372)	0.403861
TCGA-G3-AAUZ-01	HCC(n=372)	0.744983
TCGA-DD-A1EC-01	HCC(n=372)	1.21445
TCGA-2Y-A9H5-01	HCC(n=372)	1.83612
TCGA-G3-A25V-01	HCC(n=372)	1.34822
TCGA-CC-A7II-01	HCC(n=372)	0
TCGA-K7-A5RF-01	HCC(n=372)	1.45692
TCGA-2Y-A9GZ-01	HCC(n=372)	0.385488
TCGA-DD-AADL-01	HCC(n=372)	0
TCGA-2Y-A9H3-01	HCC(n=372)	0.410217
TCGA-G3-A5SK-01	HCC(n=372)	2.31399
TCGA-G3-AAV0-01	HCC(n=372)	0.449904
TCGA-UB-A7MC-01	HCC(n=372)	0
TCGA-ED-A7PX-01	HCC(n=372)	0.946784
TCGA-G3-A7M7-01	HCC(n=372)	1.42875
TCGA-DD-AADB-01	HCC(n=372)	1.97854
TCGA-G3-A25U-01	HCC(n=372)	0.236111
TCGA-DD-A118-01	HCC(n=372)	0.428285
TCGA-ED-A8O5-01	HCC(n=372)	0
TCGA-DD-AAE8-01	HCC(n=372)	0.364353
TCGA-DD-A4NB-01	HCC(n=372)	0.554103
TCGA-UB-A7MB-01	HCC(n=372)	0
TCGA-5C-A9VG-01	HCC(n=372)	0.645468
TCGA-DD-AAVW-01	HCC(n=372)	0.323545
TCGA-G3-AAV7-01	HCC(n=372)	2.30391
TCGA-FV-A2QR-01	HCC(n=372)	1.18075
TCGA-BC-A10W-01	HCC(n=372)	1.20622
TCGA-ES-A2HT-01	HCC(n=372)	0.491334
TCGA-WJ-A86L-01	HCC(n=372)	1.7279
TCGA-2Y-A9H4-01	HCC(n=372)	0.763949
TCGA-EP-A2KA-01	HCC(n=372)	0.597604
TCGA-ED-A7XP-01	HCC(n=372)	0.479193
TCGA-DD-AAVY-01	HCC(n=372)	0
TCGA-DD-AADP-01	HCC(n=372)	0.816684
TCGA-2Y-A9HB-01	HCC(n=372)	0.540896
TCGA-DD-AAVX-01	HCC(n=372)	0.536831
TCGA-G3-AAV3-01	HCC(n=372)	1.31648
TCGA-FV-A23B-01	HCC(n=372)	1.11434
TCGA-ED-A459-01	HCC(n=372)	1.93194
TCGA-ZP-A9D2-01	HCC(n=372)	0.792584
TCGA-DD-AAEK-01	HCC(n=372)	1.58513
TCGA-MI-A75G-01	HCC(n=372)	1.01744
TCGA-CC-A7IH-01	HCC(n=372)	0.408647
TCGA-K7-AAU7-01	HCC(n=372)	0.55388
TCGA-RC-A7S9-01	HCC(n=372)	0.974449
TCGA-DD-AACE-01	HCC(n=372)	1.31959
TCGA-2Y-A9GY-01	HCC(n=372)	2.18896
TCGA-DD-AAD2-01	HCC(n=372)	0.552633
TCGA-DD-AA3A-01	HCC(n=372)	0.792877
TCGA-FV-A4ZQ-01	HCC(n=372)	1.59108
TCGA-GJ-A9DB-01	HCC(n=372)	0.808673
TCGA-UB-AA0V-01	HCC(n=372)	1.08059
TCGA-5R-AAAM-01	HCC(n=372)	1.53361
TCGA-ED-A627-01	HCC(n=372)	0.361722
TCGA-CC-A8HS-01	HCC(n=372)	1.88778
TCGA-DD-AACA-01	HCC(n=372)	0
TCGA-DD-A73G-01	HCC(n=372)	1.91393
TCGA-QA-A7B7-01	HCC(n=372)	0.974247
TCGA-ED-A8O6-01	HCC(n=372)	3.53128
TCGA-UB-A7ME-01	HCC(n=372)	0.959472
TCGA-BC-A5W4-01	HCC(n=372)	0.582934
TCGA-CC-A7IK-01	HCC(n=372)	0
TCGA-CC-A5UD-01	HCC(n=372)	0.717853
TCGA-2Y-A9GU-01	HCC(n=372)	1.8179
TCGA-ED-A5KG-01	HCC(n=372)	0.759336
TCGA-DD-AADR-01	HCC(n=372)	0.757635
TCGA-BW-A5NO-01	HCC(n=372)	0.319706
TCGA-CC-A7IL-01	HCC(n=372)	1.08382
TCGA-DD-A73E-01	HCC(n=372)	0.422862
TCGA-DD-AACG-01	HCC(n=372)	1.98514
TCGA-DD-AAW1-01	HCC(n=372)	1.94178
TCGA-ED-A66X-01	HCC(n=372)	1.46068
TCGA-G3-A25Y-01	HCC(n=372)	0.739203
TCGA-KR-A7K0-01	HCC(n=372)	1.05429
TCGA-DD-AAEG-01	HCC(n=372)	0
TCGA-HP-A5N0-01	HCC(n=372)	1.41179
TCGA-DD-AACI-01	HCC(n=372)	0.717521
TCGA-BD-A3ER-01	HCC(n=372)	1.59929
TCGA-K7-A5RG-01	HCC(n=372)	1.03148
TCGA-BC-A10Q-01	HCC(n=372)	0.347297
TCGA-CC-A7IG-01	HCC(n=372)	0.664933
TCGA-BC-A10S-01	HCC(n=372)	0
TCGA-CC-A123-01	HCC(n=372)	3.13824
TCGA-ED-A7XO-01	HCC(n=372)	0.494776
TCGA-DD-AACC-01	HCC(n=372)	1.23311
TCGA-DD-AADF-01	HCC(n=372)	0.252542
TCGA-DD-AAVV-01	HCC(n=372)	0.944471
TCGA-G3-A7M9-01	HCC(n=372)	0.915027
TCGA-ED-A66Y-01	HCC(n=372)	2.75812
TCGA-5C-AAPD-01	HCC(n=372)	1.12744
TCGA-BD-A2L6-01	HCC(n=372)	1.30202
TCGA-DD-A4NH-01	HCC(n=372)	0.679377
TCGA-DD-AAVR-01	HCC(n=372)	0.416631
TCGA-DD-A4NN-01	HCC(n=372)	1.37216
TCGA-DD-AADA-01	HCC(n=372)	1.0315
TCGA-BC-4073-01	HCC(n=372)	1.62491
TCGA-FV-A4ZP-01	HCC(n=372)	0.566684
TCGA-G3-AAV4-01	HCC(n=372)	0.512144
TCGA-DD-A4NQ-01	HCC(n=372)	0.969573
TCGA-DD-AAVU-01	HCC(n=372)	1.08253
TCGA-DD-AAVQ-01	HCC(n=372)	1.60238
TCGA-G3-A5SI-01	HCC(n=372)	0.609439
TCGA-DD-AAEI-01	HCC(n=372)	1.8388
TCGA-FV-A3I1-01	HCC(n=372)	1.17746
TCGA-ED-A82E-01	HCC(n=372)	0.345267
TCGA-YA-A8S7-01	HCC(n=372)	1.64313
TCGA-RC-A6M5-01	HCC(n=372)	1.12882
TCGA-EP-A12J-01	HCC(n=372)	1.11091
TCGA-BC-A69I-01	HCC(n=372)	0.50997
TCGA-G3-AAV6-01	HCC(n=372)	2.55684
TCGA-EP-A3JL-01	HCC(n=372)	1.12898
TCGA-G3-AAV5-01	HCC(n=372)	1.16714
TCGA-LG-A9QD-01	HCC(n=372)	0.898566
TCGA-HP-A5MZ-01	HCC(n=372)	1.53563
TCGA-DD-AAED-01	HCC(n=372)	0.292563
TCGA-BC-A10Y-01	HCC(n=372)	1.168
TCGA-CC-A8HV-01	HCC(n=372)	1.98936
TCGA-XR-A8TG-01	HCC(n=372)	0
TCGA-LG-A6GG-01	HCC(n=372)	0.539596
TCGA-DD-A39X-01	HCC(n=372)	0.389347
TCGA-ED-A4XI-01	HCC(n=372)	0.486609
TCGA-G3-A7M5-01	HCC(n=372)	1.06169
TCGA-G3-A3CG-01	HCC(n=372)	1.23615
TCGA-DD-AAE9-01	HCC(n=372)	0.891548
TCGA-BC-A69H-01	HCC(n=372)	2.01356
TCGA-BW-A5NQ-01	HCC(n=372)	1.82829
TCGA-DD-A4NV-01	HCC(n=372)	0
TCGA-2Y-A9H0-01	HCC(n=372)	1.55399
TCGA-DD-A11A-01	HCC(n=372)	0.615011
TCGA-G3-A7M8-01	HCC(n=372)	0.449367
TCGA-BC-A10X-01	HCC(n=372)	1.21897
TCGA-DD-AAE6-01	HCC(n=372)	0.537485
TCGA-DD-A39W-01	HCC(n=372)	0
TCGA-ZS-A9CF-01	HCC(n=372)	0.37833
TCGA-DD-AAVS-01	HCC(n=372)	0
TCGA-BC-A217-01	HCC(n=372)	1.27963
TCGA-LG-A9QC-01	HCC(n=372)	0.591052
TCGA-UB-A7MD-01	HCC(n=372)	0.778108
TCGA-DD-AADU-01	HCC(n=372)	0.800527
TCGA-DD-A1EG-01	HCC(n=372)	1.41751
TCGA-G3-A25Z-01	HCC(n=372)	0.95507
TCGA-EP-A3RK-01	HCC(n=372)	0
TCGA-DD-A1EF-01	HCC(n=372)	3.32584
TCGA-CC-5258-01	HCC(n=372)	2.08665
TCGA-BC-4072-01	HCC(n=372)	0.615699
TCGA-DD-AADD-01	HCC(n=372)	0.487964
TCGA-DD-AACQ-01	HCC(n=372)	0.426479
TCGA-CC-5264-01	HCC(n=372)	0.931388
TCGA-CC-A3M9-01	HCC(n=372)	2.38155
TCGA-G3-A5SL-01	HCC(n=372)	0.575959
TCGA-DD-AADQ-01	HCC(n=372)	1.45924
TCGA-KR-A7K7-01	HCC(n=372)	3.13043
TCGA-CC-A5UC-01	HCC(n=372)	1.74971
TCGA-CC-A1HT-01	HCC(n=372)	2.2859
TCGA-DD-A4NF-01	HCC(n=372)	0.370864
TCGA-3K-AAZ8-01	HCC(n=372)	0
TCGA-DD-A1EI-01	HCC(n=372)	2.37616
TCGA-ZP-A9D0-01	HCC(n=372)	1.02376
TCGA-DD-AACV-01	HCC(n=372)	0
TCGA-GJ-A3OU-01	HCC(n=372)	2.33473
TCGA-FV-A2QQ-01	HCC(n=372)	1.82377
TCGA-DD-AAEA-01	HCC(n=372)	2.11306
TCGA-DD-AACZ-01	HCC(n=372)	1.92218
TCGA-ZP-A9CV-01	HCC(n=372)	0.962586
TCGA-ZP-A9D1-01	HCC(n=372)	1.05238
TCGA-DD-AADO-01	HCC(n=372)	2.01456
TCGA-EP-A2KC-01	HCC(n=372)	0.971058
TCGA-DD-A4NG-01	HCC(n=372)	0.732993
TCGA-DD-AAD1-01	HCC(n=372)	1.15544
TCGA-BC-A110-01	HCC(n=372)	0.673209
TCGA-DD-AAE4-01	HCC(n=372)	0
TCGA-DD-AADJ-01	HCC(n=372)	1.80379
TCGA-DD-A116-01	HCC(n=372)	0.890729
TCGA-DD-A3A9-01	HCC(n=372)	0.888901
TCGA-WQ-A9G7-01	HCC(n=372)	0.510026
TCGA-NI-A4U2-01	HCC(n=372)	1.35125
TCGA-RC-A7SK-01	HCC(n=372)	1.11827
TCGA-DD-A1EE-01	HCC(n=372)	0.942672
TCGA-DD-A4NE-01	HCC(n=372)	0.635715
TCGA-DD-AAEB-01	HCC(n=372)	0.748256
TCGA-DD-A39Y-01	HCC(n=372)	1.5114
TCGA-DD-AAW3-01	HCC(n=372)	0.235635
TCGA-DD-AADM-01	HCC(n=372)	0.247695
TCGA-CC-A9FV-01	HCC(n=372)	0.767595
TCGA-FV-A3I0-01	HCC(n=372)	0
TCGA-5C-A9VH-01	HCC(n=372)	1.33172
TCGA-DD-A3A6-01	HCC(n=372)	0.746103
TCGA-CC-A3MC-01	HCC(n=372)	1.66168
TCGA-MR-A8JO-01	HCC(n=372)	0.954052
TCGA-DD-A3A4-01	HCC(n=372)	1.24741
TCGA-CC-5263-01	HCC(n=372)	0
TCGA-DD-AAD6-01	HCC(n=372)	1.01068
TCGA-NI-A8LF-01	HCC(n=372)	0.615266
TCGA-DD-AACY-01	HCC(n=372)	0.529201
TCGA-G3-A3CJ-01	HCC(n=372)	1.0251
TCGA-DD-A3A1-01	HCC(n=372)	0.686782
TCGA-CC-A3MB-01	HCC(n=372)	2.01517
TCGA-2Y-A9H7-01	HCC(n=372)	1.49987
TCGA-DD-A4NR-01	HCC(n=372)	1.63504
TCGA-XR-A8TC-01	HCC(n=372)	0.616461
TCGA-DD-A3A5-01	HCC(n=372)	1.19072
TCGA-KR-A7K8-01	HCC(n=372)	1.21419
TCGA-DD-AACJ-01	HCC(n=372)	0.920268
TCGA-DD-AAD5-01	HCC(n=372)	1.16399
TCGA-DD-AAVZ-01	HCC(n=372)	2.34681
TCGA-BW-A5NP-01	HCC(n=372)	0.418472
TCGA-MI-A75I-01	HCC(n=372)	1.28228
TCGA-MI-A75C-01	HCC(n=372)	1.34442
TCGA-BD-A3EP-01	HCC(n=372)	0.297001
TCGA-4R-AA8I-01	HCC(n=372)	0.955366
TCGA-DD-AADG-01	HCC(n=372)	0.945754
TCGA-DD-AADI-01	HCC(n=372)	0.471735
TCGA-2Y-A9GX-01	HCC(n=372)	1.69075
TCGA-DD-AACF-01	HCC(n=372)	0.550525
TCGA-BC-A8YO-01	HCC(n=372)	1.28965
TCGA-CC-A8HT-01	HCC(n=372)	2.13476
TCGA-DD-AACD-01	HCC(n=372)	1.59188
TCGA-CC-A9FS-01	HCC(n=372)	0.882811
TCGA-DD-AAC9-01	HCC(n=372)	0.849217
TCGA-ZP-A9CY-01	HCC(n=372)	1.37091
TCGA-DD-A73A-01	HCC(n=372)	0.360293
TCGA-DD-AADN-01	HCC(n=372)	2.00191
TCGA-T1-A6J8-01	HCC(n=372)	1.14408
TCGA-DD-A39Z-01	HCC(n=372)	0.823268
TCGA-DD-A1EH-01	HCC(n=372)	0.736141
TCGA-CC-A7IE-01	HCC(n=372)	2.67313
TCGA-DD-AACU-01	HCC(n=372)	0.977389
TCGA-DD-AACL-01	HCC(n=372)	1.74048
TCGA-DD-A119-01	HCC(n=372)	1.93248
TCGA-G3-A5SJ-01	HCC(n=372)	0.59027
TCGA-DD-A11C-01	HCC(n=372)	0.847259
TCGA-DD-A1EJ-01	HCC(n=372)	3.29893
TCGA-DD-AAEE-01	HCC(n=372)	0.626402
TCGA-WQ-AB4B-01	HCC(n=372)	1.16019
TCGA-FV-A496-01	HCC(n=372)	0
TCGA-KR-A7K2-01	HCC(n=372)	1.15684
TCGA-XR-A8TD-01	HCC(n=372)	1.75099
TCGA-DD-AACM-01	HCC(n=372)	1.37655
TCGA-UB-A7MF-01	HCC(n=372)	0.367722
TCGA-DD-AADY-01	HCC(n=372)	0.308508
TCGA-RC-A6M6-01	HCC(n=372)	1.48884
TCGA-DD-AAVP-01	HCC(n=372)	1.2943
TCGA-WX-AA44-01	HCC(n=372)	0.634302
TCGA-RC-A6M3-01	HCC(n=372)	1.04451
TCGA-RC-A7SF-01	HCC(n=372)	1.52178
TCGA-G3-A3CH-01	HCC(n=372)	1.16024
TCGA-XR-A8TE-01	HCC(n=372)	0.920245
TCGA-2Y-A9GT-01	HCC(n=372)	1.14926
TCGA-2Y-A9GS-01	HCC(n=372)	1.39417
TCGA-DD-A1ED-01	HCC(n=372)	1.49863
TCGA-DD-A1EL-01	HCC(n=372)	0.944406
TCGA-GJ-A6C0-01	HCC(n=372)	0.887507
TCGA-ZP-A9CZ-01	HCC(n=372)	0.67968
TCGA-ZS-A9CE-01	HCC(n=372)	0.874662
TCGA-G3-A25S-01	HCC(n=372)	0.739171
TCGA-CC-A3MA-01	HCC(n=372)	0.78577
TCGA-DD-A73F-01	HCC(n=372)	1.41109
TCGA-CC-A7IJ-01	HCC(n=372)	2.03794
TCGA-RC-A6M4-01	HCC(n=372)	0.517961
TCGA-RC-A7SH-01	HCC(n=372)	0.424997
TCGA-G3-A3CK-01	HCC(n=372)	1.36741
TCGA-DD-AADK-01	HCC(n=372)	0.280515
TCGA-MI-A75H-01	HCC(n=372)	0.687643
TCGA-DD-A3A2-01	HCC(n=372)	1.93881
TCGA-DD-A115-01	HCC(n=372)	0.872633
TCGA-K7-A6G5-01	HCC(n=372)	1.09031
TCGA-DD-AAC8-01	HCC(n=372)	0.627902
TCGA-DD-AADS-01	HCC(n=372)	0.206474
TCGA-DD-AAE3-01	HCC(n=372)	0.296526
TCGA-CC-A5UE-01	HCC(n=372)	1.53469
TCGA-2Y-A9H1-01	HCC(n=372)	0.626387
TCGA-DD-A3A3-01	HCC(n=372)	1.16927
TCGA-DD-AAD0-01	HCC(n=372)	0.770002
TCGA-2Y-A9HA-01	HCC(n=372)	1.77026
TCGA-DD-A4ND-01	HCC(n=372)	2.10634
TCGA-DD-AACO-01	HCC(n=372)	0.333948
TCGA-5R-AA1C-01	HCC(n=372)	0.584969
TCGA-G3-AAV1-01	HCC(n=372)	0
TCGA-XR-A8TF-01	HCC(n=372)	0
TCGA-DD-AACX-01	HCC(n=372)	2.30259
TCGA-CC-A9FU-01	HCC(n=372)	1.67852
TCGA-G3-A25X-01	HCC(n=372)	0.241064
TCGA-WX-AA46-01	HCC(n=372)	0.474347
TCGA-DD-A3A7-01	HCC(n=372)	1.24542
TCGA-DD-AAE7-01	HCC(n=372)	0.551833
TCGA-DD-A114-01	HCC(n=372)	1.0366
TCGA-DD-A73D-01	HCC(n=372)	0.345421
TCGA-DD-AADC-01	HCC(n=372)	1.25322
TCGA-DD-AADV-01	HCC(n=372)	0
TCGA-DD-A1EB-01	HCC(n=372)	1.2163
TCGA-CC-5259-01	HCC(n=372)	2.08375
TCGA-CC-5260-01	HCC(n=372)	0.70645
TCGA-DD-AAD3-01	HCC(n=372)	0.562947
TCGA-PD-A5DF-01	HCC(n=372)	0.820179
TCGA-O8-A75V-01	HCC(n=372)	1.20637
TCGA-BC-A216-01	HCC(n=372)	1.08416
TCGA-2Y-A9H6-01	HCC(n=372)	1.76309
TCGA-CC-A8HU-01	HCC(n=372)	1.64303
TCGA-FV-A495-01	HCC(n=372)	1.31278
TCGA-EP-A26S-01	HCC(n=372)	0
TCGA-BC-A3KF-01	HCC(n=372)	0.413581
TCGA-EP-A2KB-01	HCC(n=372)	0.889596
TCGA-CC-5262-01	HCC(n=372)	1.47143
TCGA-DD-AACH-01	HCC(n=372)	0.144896
TCGA-DD-A11B-01	HCC(n=372)	0.77991
TCGA-2Y-A9H2-01	HCC(n=372)	0.686103
TCGA-DD-AACK-01	HCC(n=372)	1.081
TCGA-DD-AAD8-01	HCC(n=372)	1.06469
TCGA-G3-A6UC-01	HCC(n=372)	0.273623
TCGA-DD-A73C-01	HCC(n=372)	0.830708
TCGA-DD-A39V-01	HCC(n=372)	0.986032
TCGA-DD-AAEH-01	HCC(n=372)	0.228391
TCGA-MI-A75E-01	HCC(n=372)	0.997826
TCGA-DD-AAW2-01	HCC(n=372)	0.750769
TCGA-DD-AACN-01	HCC(n=372)	0.22307
TCGA-UB-AA0U-01	HCC(n=372)	0.402162
TCGA-DD-AAE1-01	HCC(n=372)	2.47332
TCGA-BC-A3KG-01	HCC(n=372)	0
TCGA-G3-A25W-01	HCC(n=372)	1.29898
TCGA-DD-AAE0-01	HCC(n=372)	0.645482
TCGA-G3-A5SM-01	HCC(n=372)	1.4752
TCGA-BC-A10U-01	HCC(n=372)	1.28775
TCGA-RG-A7D4-01	HCC(n=372)	1.32965
TCGA-MR-A520-01	HCC(n=372)	0.653852
TCGA-DD-A113-01	HCC(n=372)	1.4811
TCGA-DD-A11D-01	HCC(n=372)	0.985452
TCGA-DD-AACW-01	HCC(n=372)	1.85664
TCGA-ZP-A9D4-01	HCC(n=372)	1.53739
TCGA-DD-AADE-01	HCC(n=372)	2.00282
TCGA-2Y-A9H8-01	HCC(n=372)	1.55352
TCGA-DD-AAW0-01	HCC(n=372)	1.22204
TCGA-2Y-A9GW-01	HCC(n=372)	2.3778
TCGA-DD-AACS-01	HCC(n=372)	0.227068
TCGA-DD-A4NL-01	HCC(n=372)	0.59829
TCGA-DD-A4NI-01	HCC(n=372)	0.647156
TCGA-ES-A2HS-01	HCC(n=372)	1.9136
TCGA-BC-A10Z-01	HCC(n=372)	1.62789
TCGA-CC-A9FW-01	HCC(n=372)	2.2025
TCGA-2Y-A9H9-01	HCC(n=372)	0.352635
TCGA-BC-A10R-01	HCC(n=372)	0.658442
TCGA-ED-A7PZ-01	HCC(n=372)	1.07596
TCGA-DD-AADW-01	HCC(n=372)	1.04347
TCGA-DD-A1EA-01	HCC(n=372)	2.0643
TCGA-DD-AACP-01	HCC(n=372)	1.01674
TCGA-BC-A10T-01	HCC(n=372)	0.640844
TCGA-ED-A7PY-01	HCC(n=372)	1.15987
TCGA-G3-A7M6-01	HCC(n=372)	0.366945
TCGA-CC-5261-01	HCC(n=372)	0.394262
TCGA-DD-AACT-01	HCC(n=372)	1.54368
TCGA-DD-A3A8-01	HCC(n=372)	0
TCGA-DD-A4NO-01	HCC(n=372)	0.281785
TCGA-WX-AA47-01	HCC(n=372)	1.75357
TCGA-DD-A4NA-01	HCC(n=372)	0.512716
TCGA-G3-A3CI-01	HCC(n=372)	0.390813
TCGA-DD-A1EK-01	HCC(n=372)	2.47522
TCGA-2Y-A9GV-01	HCC(n=372)	1.86028
TCGA-CC-A7IF-01	HCC(n=372)	0.666524
TCGA-DD-AAE2-01	HCC(n=372)	0.823988
TCGA-BC-A10X-11	Normal(n=50)	1.1641
TCGA-EP-A26S-11	Normal(n=50)	0
TCGA-FV-A23B-11	Normal(n=50)	0.896482
TCGA-BC-A10W-11	Normal(n=50)	0.905234
TCGA-DD-A1EI-11	Normal(n=50)	0.911394
TCGA-DD-A11C-11	Normal(n=50)	2.10482
TCGA-DD-A39V-11	Normal(n=50)	1.82779
TCGA-DD-A3A3-11	Normal(n=50)	1.22675
TCGA-BC-A10U-11	Normal(n=50)	0.983986
TCGA-DD-A1EB-11	Normal(n=50)	1.78748
TCGA-BC-A10T-11	Normal(n=50)	0.822574
TCGA-BC-A10Z-11	Normal(n=50)	0.282989
TCGA-DD-A1EL-11	Normal(n=50)	0.522954
TCGA-DD-A116-11	Normal(n=50)	1.04936
TCGA-DD-A3A8-11	Normal(n=50)	1.62211
TCGA-G3-A3CH-11	Normal(n=50)	1.14
TCGA-EP-A12J-11	Normal(n=50)	1.99015
TCGA-BC-A110-11	Normal(n=50)	1.05125
TCGA-BD-A3EP-11	Normal(n=50)	0.780376
TCGA-DD-A119-11	Normal(n=50)	1.50819
TCGA-BC-A216-11	Normal(n=50)	0.790755
TCGA-DD-A3A2-11	Normal(n=50)	0.314505
TCGA-DD-A1EG-11	Normal(n=50)	1.11657
TCGA-DD-A11A-11	Normal(n=50)	2.23875
TCGA-DD-A113-11	Normal(n=50)	1.22688
TCGA-DD-A1EJ-11	Normal(n=50)	0.884058
TCGA-DD-A1EC-11	Normal(n=50)	1.08689
TCGA-DD-A118-11	Normal(n=50)	0.908816
TCGA-DD-A3A6-11	Normal(n=50)	1.0495
TCGA-DD-A11D-11	Normal(n=50)	2.14711
TCGA-BC-A10R-11	Normal(n=50)	1.53014
TCGA-FV-A3I0-11	Normal(n=50)	0.577322
TCGA-DD-A39Z-11	Normal(n=50)	1.0837
TCGA-EP-A3RK-11	Normal(n=50)	1.06053
TCGA-BC-A10Y-11	Normal(n=50)	0.912037
TCGA-BC-A10Q-11	Normal(n=50)	1.60544
TCGA-FV-A3R2-11	Normal(n=50)	0.653696
TCGA-DD-A39X-11	Normal(n=50)	0.996058
TCGA-DD-A3A5-11	Normal(n=50)	1.61725
TCGA-DD-A114-11	Normal(n=50)	2.22695
TCGA-FV-A3I1-11	Normal(n=50)	1.41753
TCGA-DD-A1EE-11	Normal(n=50)	1.01681
TCGA-BD-A2L6-11	Normal(n=50)	0
TCGA-DD-A11B-11	Normal(n=50)	1.39069
TCGA-DD-A39W-11	Normal(n=50)	0.785227
TCGA-FV-A2QR-11	Normal(n=50)	1.56666
TCGA-DD-A3A1-11	Normal(n=50)	0.694193
TCGA-DD-A1EH-11	Normal(n=50)	1.20359
TCGA-DD-A3A4-11	Normal(n=50)	1.68358
TCGA-ES-A2HT-11	Normal(n=50)	0.981888

## Sheet: hsa-miR-1247-3p
rownames(datas)	Type	values
TCGA-UB-A7MA-01	HCC(n=372)	0.759581
TCGA-DD-A73B-01	HCC(n=372)	1.27368
TCGA-DD-A4NS-01	HCC(n=372)	4.16786
TCGA-2V-A95S-01	HCC(n=372)	2.09382
TCGA-ED-A97K-01	HCC(n=372)	4.71599
TCGA-G3-A25T-01	HCC(n=372)	3.7864
TCGA-5R-AA1D-01	HCC(n=372)	7.92201
TCGA-RC-A7SB-01	HCC(n=372)	0.543587
TCGA-G3-AAV2-01	HCC(n=372)	0.564576
TCGA-ZS-A9CD-01	HCC(n=372)	2.80781
TCGA-ZS-A9CG-01	HCC(n=372)	3.13767
TCGA-DD-AACB-01	HCC(n=372)	1.05213
TCGA-DD-A4NP-01	HCC(n=372)	5.4467
TCGA-DD-A3A0-01	HCC(n=372)	1.12075
TCGA-BC-A112-01	HCC(n=372)	2.50694
TCGA-G3-AAUZ-01	HCC(n=372)	1.5983
TCGA-DD-A1EC-01	HCC(n=372)	1.7876
TCGA-2Y-A9H5-01	HCC(n=372)	6.92853
TCGA-G3-A25V-01	HCC(n=372)	4.06772
TCGA-CC-A7II-01	HCC(n=372)	3.31258
TCGA-K7-A5RF-01	HCC(n=372)	3.28186
TCGA-2Y-A9GZ-01	HCC(n=372)	0.689392
TCGA-DD-AADL-01	HCC(n=372)	0.394531
TCGA-2Y-A9H3-01	HCC(n=372)	4.31549
TCGA-G3-A5SK-01	HCC(n=372)	0
TCGA-G3-AAV0-01	HCC(n=372)	1.18955
TCGA-UB-A7MC-01	HCC(n=372)	2.35989
TCGA-ED-A7PX-01	HCC(n=372)	4.0677
TCGA-G3-A7M7-01	HCC(n=372)	4.31437
TCGA-DD-AADB-01	HCC(n=372)	0
TCGA-G3-A25U-01	HCC(n=372)	0.43896
TCGA-DD-A118-01	HCC(n=372)	6.30899
TCGA-ED-A8O5-01	HCC(n=372)	4.71018
TCGA-DD-AAE8-01	HCC(n=372)	1.36747
TCGA-DD-A4NB-01	HCC(n=372)	5.22974
TCGA-UB-A7MB-01	HCC(n=372)	8.09825
TCGA-5C-A9VG-01	HCC(n=372)	4.79417
TCGA-DD-AAVW-01	HCC(n=372)	5.08465
TCGA-G3-AAV7-01	HCC(n=372)	3.07696
TCGA-FV-A2QR-01	HCC(n=372)	0.841443
TCGA-BC-A10W-01	HCC(n=372)	0.90423
TCGA-ES-A2HT-01	HCC(n=372)	4.43915
TCGA-WJ-A86L-01	HCC(n=372)	0.731792
TCGA-2Y-A9H4-01	HCC(n=372)	1.1134
TCGA-EP-A2KA-01	HCC(n=372)	0.424529
TCGA-ED-A7XP-01	HCC(n=372)	4.37143
TCGA-DD-AAVY-01	HCC(n=372)	1.95223
TCGA-DD-AADP-01	HCC(n=372)	4.05378
TCGA-2Y-A9HB-01	HCC(n=372)	2.21382
TCGA-DD-AAVX-01	HCC(n=372)	0.293242
TCGA-G3-AAV3-01	HCC(n=372)	0.921697
TCGA-FV-A23B-01	HCC(n=372)	5.73151
TCGA-ED-A459-01	HCC(n=372)	0.555108
TCGA-ZP-A9D2-01	HCC(n=372)	1.8116
TCGA-DD-AAEK-01	HCC(n=372)	2.67829
TCGA-MI-A75G-01	HCC(n=372)	0.227396
TCGA-CC-A7IH-01	HCC(n=372)	3.81738
TCGA-K7-AAU7-01	HCC(n=372)	4.79065
TCGA-RC-A7S9-01	HCC(n=372)	0.402318
TCGA-DD-AACE-01	HCC(n=372)	0
TCGA-2Y-A9GY-01	HCC(n=372)	0
TCGA-DD-AAD2-01	HCC(n=372)	3.74083
TCGA-DD-AA3A-01	HCC(n=372)	2.06153
TCGA-FV-A4ZQ-01	HCC(n=372)	0.48805
TCGA-GJ-A9DB-01	HCC(n=372)	2.75751
TCGA-UB-AA0V-01	HCC(n=372)	4.68655
TCGA-5R-AAAM-01	HCC(n=372)	4.70362
TCGA-ED-A627-01	HCC(n=372)	4.10791
TCGA-CC-A8HS-01	HCC(n=372)	0
TCGA-DD-AACA-01	HCC(n=372)	0
TCGA-DD-A73G-01	HCC(n=372)	4.00253
TCGA-QA-A7B7-01	HCC(n=372)	0
TCGA-ED-A8O6-01	HCC(n=372)	5.61584
TCGA-UB-A7ME-01	HCC(n=372)	1.62205
TCGA-BC-A5W4-01	HCC(n=372)	0.996956
TCGA-CC-A7IK-01	HCC(n=372)	0
TCGA-CC-A5UD-01	HCC(n=372)	0
TCGA-2Y-A9GU-01	HCC(n=372)	5.11
TCGA-ED-A5KG-01	HCC(n=372)	5.52003
TCGA-DD-AADR-01	HCC(n=372)	0
TCGA-BW-A5NO-01	HCC(n=372)	0
TCGA-CC-A7IL-01	HCC(n=372)	0
TCGA-DD-A73E-01	HCC(n=372)	0
TCGA-DD-AACG-01	HCC(n=372)	0.454044
TCGA-DD-AAW1-01	HCC(n=372)	0.250298
TCGA-ED-A66X-01	HCC(n=372)	1.58627
TCGA-G3-A25Y-01	HCC(n=372)	5.89139
TCGA-KR-A7K0-01	HCC(n=372)	3.64209
TCGA-DD-AAEG-01	HCC(n=372)	2.8142
TCGA-HP-A5N0-01	HCC(n=372)	2.36504
TCGA-DD-AACI-01	HCC(n=372)	0.402915
TCGA-BD-A3ER-01	HCC(n=372)	3.78541
TCGA-K7-A5RG-01	HCC(n=372)	0
TCGA-BC-A10Q-01	HCC(n=372)	1.12395
TCGA-CC-A7IG-01	HCC(n=372)	1.65389
TCGA-BC-A10S-01	HCC(n=372)	3.96402
TCGA-CC-A123-01	HCC(n=372)	6.60019
TCGA-ED-A7XO-01	HCC(n=372)	4.89926
TCGA-DD-AACC-01	HCC(n=372)	1.59746
TCGA-DD-AADF-01	HCC(n=372)	0
TCGA-DD-AAVV-01	HCC(n=372)	3.38901
TCGA-G3-A7M9-01	HCC(n=372)	3.90191
TCGA-ED-A66Y-01	HCC(n=372)	0.93379
TCGA-5C-AAPD-01	HCC(n=372)	1.51687
TCGA-BD-A2L6-01	HCC(n=372)	0
TCGA-DD-A4NH-01	HCC(n=372)	2.29555
TCGA-DD-AAVR-01	HCC(n=372)	4.13529
TCGA-DD-A4NN-01	HCC(n=372)	2.60489
TCGA-DD-AADA-01	HCC(n=372)	8.1228
TCGA-BC-4073-01	HCC(n=372)	2.21643
TCGA-FV-A4ZP-01	HCC(n=372)	0.566684
TCGA-G3-AAV4-01	HCC(n=372)	0
TCGA-DD-A4NQ-01	HCC(n=372)	0
TCGA-DD-AAVU-01	HCC(n=372)	0.188678
TCGA-DD-AAVQ-01	HCC(n=372)	3.13526
TCGA-G3-A5SI-01	HCC(n=372)	0.609439
TCGA-DD-AAEI-01	HCC(n=372)	0
TCGA-FV-A3I1-01	HCC(n=372)	2.19379
TCGA-ED-A82E-01	HCC(n=372)	3.36223
TCGA-YA-A8S7-01	HCC(n=372)	1.46964
TCGA-RC-A6M5-01	HCC(n=372)	7.22971
TCGA-EP-A12J-01	HCC(n=372)	2.16332
TCGA-BC-A69I-01	HCC(n=372)	0.885998
TCGA-G3-AAV6-01	HCC(n=372)	4.34287
TCGA-EP-A3JL-01	HCC(n=372)	2.96034
TCGA-G3-AAV5-01	HCC(n=372)	1.52029
TCGA-LG-A9QD-01	HCC(n=372)	0.518138
TCGA-HP-A5MZ-01	HCC(n=372)	2.58141
TCGA-DD-AAED-01	HCC(n=372)	1.08683
TCGA-BC-A10Y-01	HCC(n=372)	0.321234
TCGA-CC-A8HV-01	HCC(n=372)	1.98936
TCGA-XR-A8TG-01	HCC(n=372)	1.34427
TCGA-LG-A6GG-01	HCC(n=372)	0
TCGA-DD-A39X-01	HCC(n=372)	4.4017
TCGA-ED-A4XI-01	HCC(n=372)	4.18977
TCGA-G3-A7M5-01	HCC(n=372)	0
TCGA-G3-A3CG-01	HCC(n=372)	1.35013
TCGA-DD-AAE9-01	HCC(n=372)	0.36183
TCGA-BC-A69H-01	HCC(n=372)	0.815121
TCGA-BW-A5NQ-01	HCC(n=372)	0
TCGA-DD-A4NV-01	HCC(n=372)	1.61941
TCGA-2Y-A9H0-01	HCC(n=372)	0
TCGA-DD-A11A-01	HCC(n=372)	0.437633
TCGA-G3-A7M8-01	HCC(n=372)	2.2186
TCGA-BC-A10X-01	HCC(n=372)	4.51183
TCGA-DD-AAE6-01	HCC(n=372)	0.293629
TCGA-DD-A39W-01	HCC(n=372)	0
TCGA-ZS-A9CF-01	HCC(n=372)	5.22034
TCGA-DD-AAVS-01	HCC(n=372)	6.47737
TCGA-BC-A217-01	HCC(n=372)	1.27963
TCGA-LG-A9QC-01	HCC(n=372)	0
TCGA-UB-A7MD-01	HCC(n=372)	2.35348
TCGA-DD-AADU-01	HCC(n=372)	0.455091
TCGA-DD-A1EG-01	HCC(n=372)	1.04511
TCGA-G3-A25Z-01	HCC(n=372)	2.64537
TCGA-EP-A3RK-01	HCC(n=372)	0.422217
TCGA-DD-A1EF-01	HCC(n=372)	7.50688
TCGA-CC-5258-01	HCC(n=372)	6.5726
TCGA-BC-4072-01	HCC(n=372)	4.92013
TCGA-DD-AADD-01	HCC(n=372)	0.487964
TCGA-DD-AACQ-01	HCC(n=372)	0.755229
TCGA-CC-5264-01	HCC(n=372)	1.63997
TCGA-CC-A3M9-01	HCC(n=372)	1.81826
TCGA-G3-A5SL-01	HCC(n=372)	5.45725
TCGA-DD-AADQ-01	HCC(n=372)	0.232615
TCGA-KR-A7K7-01	HCC(n=372)	0
TCGA-CC-A5UC-01	HCC(n=372)	6.39734
TCGA-CC-A1HT-01	HCC(n=372)	4.39434
TCGA-DD-A4NF-01	HCC(n=372)	0
TCGA-3K-AAZ8-01	HCC(n=372)	0.676004
TCGA-DD-A1EI-01	HCC(n=372)	3.6226
TCGA-ZP-A9D0-01	HCC(n=372)	6.75176
TCGA-DD-AACV-01	HCC(n=372)	0
TCGA-GJ-A3OU-01	HCC(n=372)	2.53977
TCGA-FV-A2QQ-01	HCC(n=372)	1.42941
TCGA-DD-AAEA-01	HCC(n=372)	0.288935
TCGA-DD-AACZ-01	HCC(n=372)	0.389561
TCGA-ZP-A9CV-01	HCC(n=372)	4.46358
TCGA-ZP-A9D1-01	HCC(n=372)	2.40484
TCGA-DD-AADO-01	HCC(n=372)	1.66532
TCGA-EP-A2KC-01	HCC(n=372)	0.782583
TCGA-DD-A4NG-01	HCC(n=372)	0.995034
TCGA-DD-AAD1-01	HCC(n=372)	3.3514
TCGA-BC-A110-01	HCC(n=372)	5.63441
TCGA-DD-AAE4-01	HCC(n=372)	0
TCGA-DD-AADJ-01	HCC(n=372)	0
TCGA-DD-A116-01	HCC(n=372)	6.68544
TCGA-DD-A3A9-01	HCC(n=372)	2.68959
TCGA-WQ-A9G7-01	HCC(n=372)	4.26568
TCGA-NI-A4U2-01	HCC(n=372)	0.601328
TCGA-RC-A7SK-01	HCC(n=372)	2.55548
TCGA-DD-A1EE-01	HCC(n=372)	4.5317
TCGA-DD-A4NE-01	HCC(n=372)	0.635714
TCGA-DD-AAEB-01	HCC(n=372)	0
TCGA-DD-A39Y-01	HCC(n=372)	1.3893
TCGA-DD-AAW3-01	HCC(n=372)	0.615674
TCGA-DD-AADM-01	HCC(n=372)	0.643326
TCGA-CC-A9FV-01	HCC(n=372)	0.767595
TCGA-FV-A3I0-01	HCC(n=372)	3.21488
TCGA-5C-A9VH-01	HCC(n=372)	4.82307
TCGA-DD-A3A6-01	HCC(n=372)	0.420755
TCGA-CC-A3MC-01	HCC(n=372)	1.66168
TCGA-MR-A8JO-01	HCC(n=372)	3.65078
TCGA-DD-A3A4-01	HCC(n=372)	0
TCGA-CC-5263-01	HCC(n=372)	3.79233
TCGA-DD-AAD6-01	HCC(n=372)	0.520993
TCGA-NI-A8LF-01	HCC(n=372)	2.23967
TCGA-DD-AACY-01	HCC(n=372)	0
TCGA-G3-A3CJ-01	HCC(n=372)	0
TCGA-DD-A3A1-01	HCC(n=372)	0.266912
TCGA-CC-A3MB-01	HCC(n=372)	1.33408
TCGA-2Y-A9H7-01	HCC(n=372)	3.80739
TCGA-DD-A4NR-01	HCC(n=372)	0
TCGA-XR-A8TC-01	HCC(n=372)	7.4318
TCGA-DD-A3A5-01	HCC(n=372)	1.19072
TCGA-KR-A7K8-01	HCC(n=372)	0.731228
TCGA-DD-AACJ-01	HCC(n=372)	0.236943
TCGA-DD-AAD5-01	HCC(n=372)	0
TCGA-DD-AAVZ-01	HCC(n=372)	3.28416
TCGA-BW-A5NP-01	HCC(n=372)	5.41709
TCGA-MI-A75I-01	HCC(n=372)	0
TCGA-MI-A75C-01	HCC(n=372)	0.227779
TCGA-BD-A3EP-01	HCC(n=372)	5.54589
TCGA-4R-AA8I-01	HCC(n=372)	2.06793
TCGA-DD-AADG-01	HCC(n=372)	0.300474
TCGA-DD-AADI-01	HCC(n=372)	7.76806
TCGA-2Y-A9GX-01	HCC(n=372)	3.99909
TCGA-DD-AACF-01	HCC(n=372)	0
TCGA-BC-A8YO-01	HCC(n=372)	5.18566
TCGA-CC-A8HT-01	HCC(n=372)	0
TCGA-DD-AACD-01	HCC(n=372)	6.81045
TCGA-CC-A9FS-01	HCC(n=372)	9.39403
TCGA-DD-AAC9-01	HCC(n=372)	2.75936
TCGA-ZP-A9CY-01	HCC(n=372)	4.00631
TCGA-DD-A73A-01	HCC(n=372)	0
TCGA-DD-AADN-01	HCC(n=372)	0
TCGA-T1-A6J8-01	HCC(n=372)	0.602736
TCGA-DD-A39Z-01	HCC(n=372)	0.657235
TCGA-DD-A1EH-01	HCC(n=372)	6.0755
TCGA-CC-A7IE-01	HCC(n=372)	2.58351
TCGA-DD-AACU-01	HCC(n=372)	0.977388
TCGA-DD-AACL-01	HCC(n=372)	5.00486
TCGA-DD-A119-01	HCC(n=372)	5.78595
TCGA-G3-A5SJ-01	HCC(n=372)	1.00795
TCGA-DD-A11C-01	HCC(n=372)	0.847259
TCGA-DD-A1EJ-01	HCC(n=372)	0.362015
TCGA-DD-AAEE-01	HCC(n=372)	0.626402
TCGA-WQ-AB4B-01	HCC(n=372)	3.14091
TCGA-FV-A496-01	HCC(n=372)	0.237893
TCGA-KR-A7K2-01	HCC(n=372)	4.53197
TCGA-XR-A8TD-01	HCC(n=372)	2.30543
TCGA-DD-AACM-01	HCC(n=372)	4.11136
TCGA-UB-A7MF-01	HCC(n=372)	1.11187
TCGA-DD-AADY-01	HCC(n=372)	6.39593
TCGA-RC-A6M6-01	HCC(n=372)	2.28433
TCGA-DD-AAVP-01	HCC(n=372)	2.50603
TCGA-WX-AA44-01	HCC(n=372)	1.07339
TCGA-RC-A6M3-01	HCC(n=372)	2.44037
TCGA-RC-A7SF-01	HCC(n=372)	0.617959
TCGA-G3-A3CH-01	HCC(n=372)	5.43961
TCGA-XR-A8TE-01	HCC(n=372)	3.17503
TCGA-2Y-A9GT-01	HCC(n=372)	0.686164
TCGA-2Y-A9GS-01	HCC(n=372)	3.89153
TCGA-DD-A1ED-01	HCC(n=372)	7.76842
TCGA-DD-A1EL-01	HCC(n=372)	0.944406
TCGA-GJ-A6C0-01	HCC(n=372)	0
TCGA-ZP-A9CZ-01	HCC(n=372)	2.46294
TCGA-ZS-A9CE-01	HCC(n=372)	1.4153
TCGA-G3-A25S-01	HCC(n=372)	0
TCGA-CC-A3MA-01	HCC(n=372)	1.96201
TCGA-DD-A73F-01	HCC(n=372)	0.306907
TCGA-CC-A7IJ-01	HCC(n=372)	6.6768
TCGA-RC-A6M4-01	HCC(n=372)	0
TCGA-RC-A7SH-01	HCC(n=372)	3.17798
TCGA-G3-A3CK-01	HCC(n=372)	0
TCGA-DD-AADK-01	HCC(n=372)	3.9827
TCGA-MI-A75H-01	HCC(n=372)	0.267296
TCGA-DD-A3A2-01	HCC(n=372)	1.64405
TCGA-DD-A115-01	HCC(n=372)	1.88782
TCGA-K7-A6G5-01	HCC(n=372)	1.93471
TCGA-DD-AAC8-01	HCC(n=372)	0
TCGA-DD-AADS-01	HCC(n=372)	0.206474
TCGA-DD-AAE3-01	HCC(n=372)	0
TCGA-CC-A5UE-01	HCC(n=372)	0
TCGA-2Y-A9H1-01	HCC(n=372)	0
TCGA-DD-A3A3-01	HCC(n=372)	1.80651
TCGA-DD-AAD0-01	HCC(n=372)	0.190367
TCGA-2Y-A9HA-01	HCC(n=372)	0
TCGA-DD-A4ND-01	HCC(n=372)	4.3026
TCGA-DD-AACO-01	HCC(n=372)	0.333948
TCGA-5R-AA1C-01	HCC(n=372)	0.321933
TCGA-G3-AAV1-01	HCC(n=372)	0
TCGA-XR-A8TF-01	HCC(n=372)	0
TCGA-DD-AACX-01	HCC(n=372)	0
TCGA-CC-A9FU-01	HCC(n=372)	0.394434
TCGA-G3-A25X-01	HCC(n=372)	4.55214
TCGA-WX-AA46-01	HCC(n=372)	4.60628
TCGA-DD-A3A7-01	HCC(n=372)	0.54296
TCGA-DD-AAE7-01	HCC(n=372)	0.950015
TCGA-DD-A114-01	HCC(n=372)	5.92523
TCGA-DD-A73D-01	HCC(n=372)	0
TCGA-DD-AADC-01	HCC(n=372)	2.52211
TCGA-DD-AADV-01	HCC(n=372)	1.7491
TCGA-DD-A1EB-01	HCC(n=372)	1.32917
TCGA-CC-5259-01	HCC(n=372)	0
TCGA-CC-5260-01	HCC(n=372)	4.15278
TCGA-DD-AAD3-01	HCC(n=372)	1.28205
TCGA-PD-A5DF-01	HCC(n=372)	2.54818
TCGA-O8-A75V-01	HCC(n=372)	0.52191
TCGA-BC-A216-01	HCC(n=372)	2.94877
TCGA-2Y-A9H6-01	HCC(n=372)	4.25896
TCGA-CC-A8HU-01	HCC(n=372)	4.25151
TCGA-FV-A495-01	HCC(n=372)	3.68635
TCGA-EP-A26S-01	HCC(n=372)	0.211234
TCGA-BC-A3KF-01	HCC(n=372)	2.4103
TCGA-EP-A2KB-01	HCC(n=372)	3.45255
TCGA-CC-5262-01	HCC(n=372)	4.0326
TCGA-DD-AACH-01	HCC(n=372)	1.0402
TCGA-DD-A11B-01	HCC(n=372)	0.654086
TCGA-2Y-A9H2-01	HCC(n=372)	3.56176
TCGA-DD-AACK-01	HCC(n=372)	0
TCGA-DD-AAD8-01	HCC(n=372)	0
TCGA-G3-A6UC-01	HCC(n=372)	0
TCGA-DD-A73C-01	HCC(n=372)	0
TCGA-DD-A39V-01	HCC(n=372)	0.765978
TCGA-DD-AAEH-01	HCC(n=372)	1.02089
TCGA-MI-A75E-01	HCC(n=372)	3.56587
TCGA-DD-AAW2-01	HCC(n=372)	4.55636
TCGA-DD-AACN-01	HCC(n=372)	2.22612
TCGA-UB-AA0U-01	HCC(n=372)	3.72427
TCGA-DD-AAE1-01	HCC(n=372)	0
TCGA-BC-A3KG-01	HCC(n=372)	0.194661
TCGA-G3-A25W-01	HCC(n=372)	1.11666
TCGA-DD-AAE0-01	HCC(n=372)	2.87179
TCGA-G3-A5SM-01	HCC(n=372)	1.71759
TCGA-BC-A10U-01	HCC(n=372)	2.41262
TCGA-RG-A7D4-01	HCC(n=372)	2.11421
TCGA-MR-A520-01	HCC(n=372)	1.95115
TCGA-DD-A113-01	HCC(n=372)	6.91575
TCGA-DD-A11D-01	HCC(n=372)	0.667175
TCGA-DD-AACW-01	HCC(n=372)	3.76382
TCGA-ZP-A9D4-01	HCC(n=372)	0.346885
TCGA-DD-AADE-01	HCC(n=372)	0
TCGA-2Y-A9H8-01	HCC(n=372)	7.50447
TCGA-DD-AAW0-01	HCC(n=372)	4.08688
TCGA-2Y-A9GW-01	HCC(n=372)	2.33705
TCGA-DD-AACS-01	HCC(n=372)	0.227068
TCGA-DD-A4NL-01	HCC(n=372)	4.62295
TCGA-DD-A4NI-01	HCC(n=372)	0.647156
TCGA-ES-A2HS-01	HCC(n=372)	0
TCGA-BC-A10Z-01	HCC(n=372)	0.431285
TCGA-CC-A9FW-01	HCC(n=372)	0
TCGA-2Y-A9H9-01	HCC(n=372)	0
TCGA-BC-A10R-01	HCC(n=372)	5.42884
TCGA-ED-A7PZ-01	HCC(n=372)	0
TCGA-DD-AADW-01	HCC(n=372)	1.57083
TCGA-DD-A1EA-01	HCC(n=372)	1.00356
TCGA-DD-AACP-01	HCC(n=372)	0.495016
TCGA-BC-A10T-01	HCC(n=372)	3.14231
TCGA-ED-A7PY-01	HCC(n=372)	10.0117
TCGA-G3-A7M6-01	HCC(n=372)	1.29166
TCGA-CC-5261-01	HCC(n=372)	6.07949
TCGA-DD-AACT-01	HCC(n=372)	0.712339
TCGA-DD-A3A8-01	HCC(n=372)	0
TCGA-DD-A4NO-01	HCC(n=372)	4.99299
TCGA-WX-AA47-01	HCC(n=372)	0.560111
TCGA-DD-A4NA-01	HCC(n=372)	1.99535
TCGA-G3-A3CI-01	HCC(n=372)	3.20868
TCGA-DD-A1EK-01	HCC(n=372)	4.40054
TCGA-2Y-A9GV-01	HCC(n=372)	0.369952
TCGA-CC-A7IF-01	HCC(n=372)	6.67804
TCGA-DD-AAE2-01	HCC(n=372)	0.28698
TCGA-BC-A10X-11	Normal(n=50)	3.65329
TCGA-EP-A26S-11	Normal(n=50)	6.31258
TCGA-FV-A23B-11	Normal(n=50)	4.11843
TCGA-BC-A10W-11	Normal(n=50)	2.82984
TCGA-DD-A1EI-11	Normal(n=50)	2.95481
TCGA-DD-A11C-11	Normal(n=50)	2.92655
TCGA-DD-A39V-11	Normal(n=50)	2.84653
TCGA-DD-A3A3-11	Normal(n=50)	7.45817
TCGA-BC-A10U-11	Normal(n=50)	5.88321
TCGA-DD-A1EB-11	Normal(n=50)	4.22871
TCGA-BC-A10T-11	Normal(n=50)	5.98307
TCGA-BC-A10Z-11	Normal(n=50)	4.46082
TCGA-DD-A1EL-11	Normal(n=50)	2.59079
TCGA-DD-A116-11	Normal(n=50)	3.03911
TCGA-DD-A3A8-11	Normal(n=50)	3.32276
TCGA-G3-A3CH-11	Normal(n=50)	2.26666
TCGA-EP-A12J-11	Normal(n=50)	4.26488
TCGA-BC-A110-11	Normal(n=50)	5.67072
TCGA-BD-A3EP-11	Normal(n=50)	3.79872
TCGA-DD-A119-11	Normal(n=50)	2.80626
TCGA-BC-A216-11	Normal(n=50)	5.38815
TCGA-DD-A3A2-11	Normal(n=50)	7.39734
TCGA-DD-A1EG-11	Normal(n=50)	5.06805
TCGA-DD-A11A-11	Normal(n=50)	6.67103
TCGA-DD-A113-11	Normal(n=50)	3.8486
TCGA-DD-A1EJ-11	Normal(n=50)	4.88655
TCGA-DD-A1EC-11	Normal(n=50)	7.98704
TCGA-DD-A118-11	Normal(n=50)	2.95779
TCGA-DD-A3A6-11	Normal(n=50)	4.8353
TCGA-DD-A11D-11	Normal(n=50)	1.96414
TCGA-BC-A10R-11	Normal(n=50)	5.41782
TCGA-FV-A3I0-11	Normal(n=50)	3.48151
TCGA-DD-A39Z-11	Normal(n=50)	5.74456
TCGA-EP-A3RK-11	Normal(n=50)	3.45316
TCGA-BC-A10Y-11	Normal(n=50)	6.26021
TCGA-BC-A10Q-11	Normal(n=50)	3.84723
TCGA-FV-A3R2-11	Normal(n=50)	5.54307
TCGA-DD-A39X-11	Normal(n=50)	6.35327
TCGA-DD-A3A5-11	Normal(n=50)	4.63116
TCGA-DD-A114-11	Normal(n=50)	1.46104
TCGA-FV-A3I1-11	Normal(n=50)	6.33261
TCGA-DD-A1EE-11	Normal(n=50)	5.15488
TCGA-BD-A2L6-11	Normal(n=50)	5.62248
TCGA-DD-A11B-11	Normal(n=50)	4.30211
TCGA-DD-A39W-11	Normal(n=50)	4.60457
TCGA-FV-A2QR-11	Normal(n=50)	4.67397
TCGA-DD-A3A1-11	Normal(n=50)	6.01921
TCGA-DD-A1EH-11	Normal(n=50)	5.06945
TCGA-DD-A3A4-11	Normal(n=50)	4.76717
TCGA-ES-A2HT-11	Normal(n=50)	4.10859

## Sheet: hsa-miR-130b-3p
rownames(datas)	Type	values
TCGA-UB-A7MA-01	HCC(n=372)	3.62281
TCGA-DD-A73B-01	HCC(n=372)	3.80348
TCGA-DD-A4NS-01	HCC(n=372)	3.11077
TCGA-2V-A95S-01	HCC(n=372)	4.4173
TCGA-ED-A97K-01	HCC(n=372)	3.24936
TCGA-G3-A25T-01	HCC(n=372)	2.77398
TCGA-5R-AA1D-01	HCC(n=372)	5.01136
TCGA-RC-A7SB-01	HCC(n=372)	4.60509
TCGA-G3-AAV2-01	HCC(n=372)	4.44854
TCGA-ZS-A9CD-01	HCC(n=372)	7.01701
TCGA-ZS-A9CG-01	HCC(n=372)	5.02206
TCGA-DD-AACB-01	HCC(n=372)	7.10167
TCGA-DD-A4NP-01	HCC(n=372)	3.65484
TCGA-DD-A3A0-01	HCC(n=372)	4.31915
TCGA-BC-A112-01	HCC(n=372)	3.74816
TCGA-G3-AAUZ-01	HCC(n=372)	5.40798
TCGA-DD-A1EC-01	HCC(n=372)	2.85306
TCGA-2Y-A9H5-01	HCC(n=372)	5.20416
TCGA-G3-A25V-01	HCC(n=372)	4.93935
TCGA-CC-A7II-01	HCC(n=372)	5.80844
TCGA-K7-A5RF-01	HCC(n=372)	2.91544
TCGA-2Y-A9GZ-01	HCC(n=372)	5.52918
TCGA-DD-AADL-01	HCC(n=372)	3.7965
TCGA-2Y-A9H3-01	HCC(n=372)	2.15488
TCGA-G3-A5SK-01	HCC(n=372)	5.31225
TCGA-G3-AAV0-01	HCC(n=372)	6.17712
TCGA-UB-A7MC-01	HCC(n=372)	3.5025
TCGA-ED-A7PX-01	HCC(n=372)	3.20869
TCGA-G3-A7M7-01	HCC(n=372)	4.6903
TCGA-DD-AADB-01	HCC(n=372)	4.74057
TCGA-G3-A25U-01	HCC(n=372)	4.4108
TCGA-DD-A118-01	HCC(n=372)	3.07572
TCGA-ED-A8O5-01	HCC(n=372)	4.14398
TCGA-DD-AAE8-01	HCC(n=372)	5.38037
TCGA-DD-A4NB-01	HCC(n=372)	3.16355
TCGA-UB-A7MB-01	HCC(n=372)	5.73653
TCGA-5C-A9VG-01	HCC(n=372)	4.06057
TCGA-DD-AAVW-01	HCC(n=372)	4.02994
TCGA-G3-AAV7-01	HCC(n=372)	4.91155
TCGA-FV-A2QR-01	HCC(n=372)	6.6996
TCGA-BC-A10W-01	HCC(n=372)	4.86331
TCGA-ES-A2HT-01	HCC(n=372)	4.43915
TCGA-WJ-A86L-01	HCC(n=372)	7.08164
TCGA-2Y-A9H4-01	HCC(n=372)	5.76881
TCGA-EP-A2KA-01	HCC(n=372)	4.38154
TCGA-ED-A7XP-01	HCC(n=372)	3.33073
TCGA-DD-AAVY-01	HCC(n=372)	5.09307
TCGA-DD-AADP-01	HCC(n=372)	4.26847
TCGA-2Y-A9HB-01	HCC(n=372)	4.29645
TCGA-DD-AAVX-01	HCC(n=372)	5.44622
TCGA-G3-AAV3-01	HCC(n=372)	4.3489
TCGA-FV-A23B-01	HCC(n=372)	2.57315
TCGA-ED-A459-01	HCC(n=372)	4.43618
TCGA-ZP-A9D2-01	HCC(n=372)	4.60437
TCGA-DD-AAEK-01	HCC(n=372)	3.98209
TCGA-MI-A75G-01	HCC(n=372)	2.48786
TCGA-CC-A7IH-01	HCC(n=372)	3.63928
TCGA-K7-AAU7-01	HCC(n=372)	3.8061
TCGA-RC-A7S9-01	HCC(n=372)	4.873
TCGA-DD-AACE-01	HCC(n=372)	4.43922
TCGA-2Y-A9GY-01	HCC(n=372)	5.59611
TCGA-DD-AAD2-01	HCC(n=372)	3.74083
TCGA-DD-AA3A-01	HCC(n=372)	4.69521
TCGA-FV-A4ZQ-01	HCC(n=372)	4.55721
TCGA-GJ-A9DB-01	HCC(n=372)	6.56146
TCGA-UB-AA0V-01	HCC(n=372)	3.40439
TCGA-5R-AAAM-01	HCC(n=372)	5.51887
TCGA-ED-A627-01	HCC(n=372)	2.80408
TCGA-CC-A8HS-01	HCC(n=372)	4.83069
TCGA-DD-AACA-01	HCC(n=372)	4.12677
TCGA-DD-A73G-01	HCC(n=372)	4.52035
TCGA-QA-A7B7-01	HCC(n=372)	5.37552
TCGA-ED-A8O6-01	HCC(n=372)	5.82971
TCGA-UB-A7ME-01	HCC(n=372)	4.21486
TCGA-BC-A5W4-01	HCC(n=372)	2.99467
TCGA-CC-A7IK-01	HCC(n=372)	4.05609
TCGA-CC-A5UD-01	HCC(n=372)	4.27131
TCGA-2Y-A9GU-01	HCC(n=372)	6.18391
TCGA-ED-A5KG-01	HCC(n=372)	3.21917
TCGA-DD-AADR-01	HCC(n=372)	5.0037
TCGA-BW-A5NO-01	HCC(n=372)	5.00043
TCGA-CC-A7IL-01	HCC(n=372)	5.55168
TCGA-DD-A73E-01	HCC(n=372)	5.2266
TCGA-DD-AACG-01	HCC(n=372)	4.91744
TCGA-DD-AAW1-01	HCC(n=372)	3.62845
TCGA-ED-A66X-01	HCC(n=372)	3.46121
TCGA-G3-A25Y-01	HCC(n=372)	3.69072
TCGA-KR-A7K0-01	HCC(n=372)	3.87166
TCGA-DD-AAEG-01	HCC(n=372)	3.68466
TCGA-HP-A5N0-01	HCC(n=372)	4.89651
TCGA-DD-AACI-01	HCC(n=372)	3.17862
TCGA-BD-A3ER-01	HCC(n=372)	5.24583
TCGA-K7-A5RG-01	HCC(n=372)	3.45861
TCGA-BC-A10Q-01	HCC(n=372)	2.98096
TCGA-CC-A7IG-01	HCC(n=372)	4.42575
TCGA-BC-A10S-01	HCC(n=372)	4.15228
TCGA-CC-A123-01	HCC(n=372)	6.13534
TCGA-ED-A7XO-01	HCC(n=372)	4.51645
TCGA-DD-AACC-01	HCC(n=372)	4.72458
TCGA-DD-AADF-01	HCC(n=372)	5.0082
TCGA-DD-AAVV-01	HCC(n=372)	4.04309
TCGA-G3-A7M9-01	HCC(n=372)	6.78912
TCGA-ED-A66Y-01	HCC(n=372)	3.93179
TCGA-5C-AAPD-01	HCC(n=372)	6.3498
TCGA-BD-A2L6-01	HCC(n=372)	6.50425
TCGA-DD-A4NH-01	HCC(n=372)	5.69968
TCGA-DD-AAVR-01	HCC(n=372)	4.06488
TCGA-DD-A4NN-01	HCC(n=372)	3.77702
TCGA-DD-AADA-01	HCC(n=372)	3.86533
TCGA-BC-4073-01	HCC(n=372)	4.59617
TCGA-FV-A4ZP-01	HCC(n=372)	4.23276
TCGA-G3-AAV4-01	HCC(n=372)	5.04276
TCGA-DD-A4NQ-01	HCC(n=372)	5.85839
TCGA-DD-AAVU-01	HCC(n=372)	4.55427
TCGA-DD-AAVQ-01	HCC(n=372)	5.08501
TCGA-G3-A5SI-01	HCC(n=372)	3.49192
TCGA-DD-AAEI-01	HCC(n=372)	5.98858
TCGA-FV-A3I1-01	HCC(n=372)	5.91417
TCGA-ED-A82E-01	HCC(n=372)	1.61963
TCGA-YA-A8S7-01	HCC(n=372)	7.92733
TCGA-RC-A6M5-01	HCC(n=372)	3.35018
TCGA-EP-A12J-01	HCC(n=372)	3.24874
TCGA-BC-A69I-01	HCC(n=372)	3.10976
TCGA-G3-AAV6-01	HCC(n=372)	7.3779
TCGA-EP-A3JL-01	HCC(n=372)	7.1897
TCGA-G3-AAV5-01	HCC(n=372)	6.03944
TCGA-LG-A9QD-01	HCC(n=372)	5.03385
TCGA-HP-A5MZ-01	HCC(n=372)	4.4678
TCGA-DD-AAED-01	HCC(n=372)	4.49711
TCGA-BC-A10Y-01	HCC(n=372)	6.07873
TCGA-CC-A8HV-01	HCC(n=372)	4.16791
TCGA-XR-A8TG-01	HCC(n=372)	5.08034
TCGA-LG-A6GG-01	HCC(n=372)	2.68768
TCGA-DD-A39X-01	HCC(n=372)	4.42269
TCGA-ED-A4XI-01	HCC(n=372)	4.15771
TCGA-G3-A7M5-01	HCC(n=372)	4.76006
TCGA-G3-A3CG-01	HCC(n=372)	6.31874
TCGA-DD-AAE9-01	HCC(n=372)	3.95771
TCGA-BC-A69H-01	HCC(n=372)	5.69718
TCGA-BW-A5NQ-01	HCC(n=372)	3.75192
TCGA-DD-A4NV-01	HCC(n=372)	2.5787
TCGA-2Y-A9H0-01	HCC(n=372)	5.53321
TCGA-DD-A11A-01	HCC(n=372)	5.9978
TCGA-G3-A7M8-01	HCC(n=372)	3.82333
TCGA-BC-A10X-01	HCC(n=372)	4.29198
TCGA-DD-AAE6-01	HCC(n=372)	4.30267
TCGA-DD-A39W-01	HCC(n=372)	4.20942
TCGA-ZS-A9CF-01	HCC(n=372)	7.28831
TCGA-DD-AAVS-01	HCC(n=372)	3.27777
TCGA-BC-A217-01	HCC(n=372)	5.36178
TCGA-LG-A9QC-01	HCC(n=372)	4.03945
TCGA-UB-A7MD-01	HCC(n=372)	5.95288
TCGA-DD-AADU-01	HCC(n=372)	3.95083
TCGA-DD-A1EG-01	HCC(n=372)	5.04026
TCGA-G3-A25Z-01	HCC(n=372)	4.85661
TCGA-EP-A3RK-01	HCC(n=372)	6.41475
TCGA-DD-A1EF-01	HCC(n=372)	3.50967
TCGA-CC-5258-01	HCC(n=372)	4.94574
TCGA-BC-4072-01	HCC(n=372)	3.94224
TCGA-DD-AADD-01	HCC(n=372)	6.02218
TCGA-DD-AACQ-01	HCC(n=372)	6.61462
TCGA-CC-5264-01	HCC(n=372)	4.77116
TCGA-CC-A3M9-01	HCC(n=372)	5.545
TCGA-G3-A5SL-01	HCC(n=372)	3.90536
TCGA-DD-AADQ-01	HCC(n=372)	5.08292
TCGA-KR-A7K7-01	HCC(n=372)	4.94894
TCGA-CC-A5UC-01	HCC(n=372)	4.39813
TCGA-CC-A1HT-01	HCC(n=372)	4.10038
TCGA-DD-A4NF-01	HCC(n=372)	5.64248
TCGA-3K-AAZ8-01	HCC(n=372)	4.73885
TCGA-DD-A1EI-01	HCC(n=372)	5.97808
TCGA-ZP-A9D0-01	HCC(n=372)	4.72716
TCGA-DD-AACV-01	HCC(n=372)	4.89261
TCGA-GJ-A3OU-01	HCC(n=372)	5.62475
TCGA-FV-A2QQ-01	HCC(n=372)	5.53287
TCGA-DD-AAEA-01	HCC(n=372)	3.86057
TCGA-DD-AACZ-01	HCC(n=372)	4.01701
TCGA-ZP-A9CV-01	HCC(n=372)	4.29252
TCGA-ZP-A9D1-01	HCC(n=372)	5.08467
TCGA-DD-AADO-01	HCC(n=372)	3.59412
TCGA-EP-A2KC-01	HCC(n=372)	5.0413
TCGA-DD-A4NG-01	HCC(n=372)	2.10783
TCGA-DD-AAD1-01	HCC(n=372)	3.04306
TCGA-BC-A110-01	HCC(n=372)	3.86703
TCGA-DD-AAE4-01	HCC(n=372)	4.26477
TCGA-DD-AADJ-01	HCC(n=372)	3.66783
TCGA-DD-A116-01	HCC(n=372)	2.74289
TCGA-DD-A3A9-01	HCC(n=372)	2.83445
TCGA-WQ-A9G7-01	HCC(n=372)	5.90561
TCGA-NI-A4U2-01	HCC(n=372)	5.96662
TCGA-RC-A7SK-01	HCC(n=372)	4.13646
TCGA-DD-A1EE-01	HCC(n=372)	4.05965
TCGA-DD-A4NE-01	HCC(n=372)	5.69367
TCGA-DD-AAEB-01	HCC(n=372)	4.55041
TCGA-DD-A39Y-01	HCC(n=372)	6.01399
TCGA-DD-AAW3-01	HCC(n=372)	3.35418
TCGA-DD-AADM-01	HCC(n=372)	4.36929
TCGA-CC-A9FV-01	HCC(n=372)	2.12818
TCGA-FV-A3I0-01	HCC(n=372)	3.13285
TCGA-5C-A9VH-01	HCC(n=372)	5.59941
TCGA-DD-A3A6-01	HCC(n=372)	3.25981
TCGA-CC-A3MC-01	HCC(n=372)	3.887
TCGA-MR-A8JO-01	HCC(n=372)	4.78435
TCGA-DD-A3A4-01	HCC(n=372)	4.37129
TCGA-CC-5263-01	HCC(n=372)	5.80278
TCGA-DD-AAD6-01	HCC(n=372)	3.18887
TCGA-NI-A8LF-01	HCC(n=372)	2.39361
TCGA-DD-AACY-01	HCC(n=372)	3.85952
TCGA-G3-A3CJ-01	HCC(n=372)	3.85362
TCGA-DD-A3A1-01	HCC(n=372)	3.58188
TCGA-CC-A3MB-01	HCC(n=372)	5.4206
TCGA-2Y-A9H7-01	HCC(n=372)	7.26448
TCGA-DD-A4NR-01	HCC(n=372)	5.71689
TCGA-XR-A8TC-01	HCC(n=372)	4.17469
TCGA-DD-A3A5-01	HCC(n=372)	5.06123
TCGA-KR-A7K8-01	HCC(n=372)	7.37658
TCGA-DD-AACJ-01	HCC(n=372)	5.13308
TCGA-DD-AAD5-01	HCC(n=372)	3.87266
TCGA-DD-AAVZ-01	HCC(n=372)	4.18131
TCGA-BW-A5NP-01	HCC(n=372)	3.47188
TCGA-MI-A75I-01	HCC(n=372)	4.41211
TCGA-MI-A75C-01	HCC(n=372)	4.01986
TCGA-BD-A3EP-01	HCC(n=372)	5.10324
TCGA-4R-AA8I-01	HCC(n=372)	4.97388
TCGA-DD-AADG-01	HCC(n=372)	4.02523
TCGA-DD-AADI-01	HCC(n=372)	3.54057
TCGA-2Y-A9GX-01	HCC(n=372)	2.82314
TCGA-DD-AACF-01	HCC(n=372)	4.22153
TCGA-BC-A8YO-01	HCC(n=372)	5.7412
TCGA-CC-A8HT-01	HCC(n=372)	6.2535
TCGA-DD-AACD-01	HCC(n=372)	3.93779
TCGA-CC-A9FS-01	HCC(n=372)	4.03583
TCGA-DD-AAC9-01	HCC(n=372)	4.15639
TCGA-ZP-A9CY-01	HCC(n=372)	4.61651
TCGA-DD-A73A-01	HCC(n=372)	7.19507
TCGA-DD-AADN-01	HCC(n=372)	7.78554
TCGA-T1-A6J8-01	HCC(n=372)	2.74514
TCGA-DD-A39Z-01	HCC(n=372)	3.98287
TCGA-DD-A1EH-01	HCC(n=372)	3.74225
TCGA-CC-A7IE-01	HCC(n=372)	5.08903
TCGA-DD-AACU-01	HCC(n=372)	4.23479
TCGA-DD-AACL-01	HCC(n=372)	5.39722
TCGA-DD-A119-01	HCC(n=372)	4.35777
TCGA-G3-A5SJ-01	HCC(n=372)	5.9424
TCGA-DD-A11C-01	HCC(n=372)	6.36643
TCGA-DD-A1EJ-01	HCC(n=372)	4.65785
TCGA-DD-AAEE-01	HCC(n=372)	2.80339
TCGA-WQ-AB4B-01	HCC(n=372)	5.16116
TCGA-FV-A496-01	HCC(n=372)	4.39768
TCGA-KR-A7K2-01	HCC(n=372)	5.52955
TCGA-XR-A8TD-01	HCC(n=372)	4.21822
TCGA-DD-AACM-01	HCC(n=372)	5.35068
TCGA-UB-A7MF-01	HCC(n=372)	2.16471
TCGA-DD-AADY-01	HCC(n=372)	4.99979
TCGA-RC-A6M6-01	HCC(n=372)	5.29743
TCGA-DD-AAVP-01	HCC(n=372)	3.15518
TCGA-WX-AA44-01	HCC(n=372)	5.71527
TCGA-RC-A6M3-01	HCC(n=372)	5.04689
TCGA-RC-A7SF-01	HCC(n=372)	5.02447
TCGA-G3-A3CH-01	HCC(n=372)	4.16008
TCGA-XR-A8TE-01	HCC(n=372)	4.57029
TCGA-2Y-A9GT-01	HCC(n=372)	5.39601
TCGA-2Y-A9GS-01	HCC(n=372)	7.50192
TCGA-DD-A1ED-01	HCC(n=372)	3.34038
TCGA-DD-A1EL-01	HCC(n=372)	4.91258
TCGA-GJ-A6C0-01	HCC(n=372)	4.70456
TCGA-ZP-A9CZ-01	HCC(n=372)	3.9767
TCGA-ZS-A9CE-01	HCC(n=372)	7.03995
TCGA-G3-A25S-01	HCC(n=372)	4.55645
TCGA-CC-A3MA-01	HCC(n=372)	3.90333
TCGA-DD-A73F-01	HCC(n=372)	5.30022
TCGA-CC-A7IJ-01	HCC(n=372)	5.76367
TCGA-RC-A6M4-01	HCC(n=372)	4.9651
TCGA-RC-A7SH-01	HCC(n=372)	4.87096
TCGA-G3-A3CK-01	HCC(n=372)	5.1512
TCGA-DD-AADK-01	HCC(n=372)	4.6947
TCGA-MI-A75H-01	HCC(n=372)	5.28776
TCGA-DD-A3A2-01	HCC(n=372)	3.70532
TCGA-DD-A115-01	HCC(n=372)	5.54551
TCGA-K7-A6G5-01	HCC(n=372)	3.8059
TCGA-DD-AAC8-01	HCC(n=372)	2.69
TCGA-DD-AADS-01	HCC(n=372)	3.33315
TCGA-DD-AAE3-01	HCC(n=372)	4.53193
TCGA-CC-A5UE-01	HCC(n=372)	4.31994
TCGA-2Y-A9H1-01	HCC(n=372)	3.19462
TCGA-DD-A3A3-01	HCC(n=372)	4.6877
TCGA-DD-AAD0-01	HCC(n=372)	4.59293
TCGA-2Y-A9HA-01	HCC(n=372)	3.89825
TCGA-DD-A4ND-01	HCC(n=372)	4.43099
TCGA-DD-AACO-01	HCC(n=372)	4.65664
TCGA-5R-AA1C-01	HCC(n=372)	3.2668
TCGA-G3-AAV1-01	HCC(n=372)	2.9326
TCGA-XR-A8TF-01	HCC(n=372)	4.51529
TCGA-DD-AACX-01	HCC(n=372)	3.64824
TCGA-CC-A9FU-01	HCC(n=372)	6.93509
TCGA-G3-A25X-01	HCC(n=372)	3.99212
TCGA-WX-AA46-01	HCC(n=372)	3.31522
TCGA-DD-A3A7-01	HCC(n=372)	3.16941
TCGA-DD-AAE7-01	HCC(n=372)	4.96747
TCGA-DD-A114-01	HCC(n=372)	3.22192
TCGA-DD-A73D-01	HCC(n=372)	4.26755
TCGA-DD-AADC-01	HCC(n=372)	4.08846
TCGA-DD-AADV-01	HCC(n=372)	4.77866
TCGA-DD-A1EB-01	HCC(n=372)	4.73951
TCGA-CC-5259-01	HCC(n=372)	4.15253
TCGA-CC-5260-01	HCC(n=372)	2.1175
TCGA-DD-AAD3-01	HCC(n=372)	3.56781
TCGA-PD-A5DF-01	HCC(n=372)	5.43845
TCGA-O8-A75V-01	HCC(n=372)	6.07146
TCGA-BC-A216-01	HCC(n=372)	6.47916
TCGA-2Y-A9H6-01	HCC(n=372)	4.39479
TCGA-CC-A8HU-01	HCC(n=372)	4.29117
TCGA-FV-A495-01	HCC(n=372)	2.94091
TCGA-EP-A26S-01	HCC(n=372)	4.18483
TCGA-BC-A3KF-01	HCC(n=372)	3.31668
TCGA-EP-A2KB-01	HCC(n=372)	2.61258
TCGA-CC-5262-01	HCC(n=372)	3.66357
TCGA-DD-AACH-01	HCC(n=372)	4.67305
TCGA-DD-A11B-01	HCC(n=372)	3.26368
TCGA-2Y-A9H2-01	HCC(n=372)	3.50486
TCGA-DD-AACK-01	HCC(n=372)	5.65689
TCGA-DD-AAD8-01	HCC(n=372)	6.23337
TCGA-G3-A6UC-01	HCC(n=372)	4.09429
TCGA-DD-A73C-01	HCC(n=372)	5.1076
TCGA-DD-A39V-01	HCC(n=372)	2.84088
TCGA-DD-AAEH-01	HCC(n=372)	4.46584
TCGA-MI-A75E-01	HCC(n=372)	3.75086
TCGA-DD-AAW2-01	HCC(n=372)	4.25484
TCGA-DD-AACN-01	HCC(n=372)	3.89519
TCGA-UB-AA0U-01	HCC(n=372)	5.39747
TCGA-DD-AAE1-01	HCC(n=372)	4.33968
TCGA-BC-A3KG-01	HCC(n=372)	4.77034
TCGA-G3-A25W-01	HCC(n=372)	5.50465
TCGA-DD-AAE0-01	HCC(n=372)	5.09025
TCGA-G3-A5SM-01	HCC(n=372)	4.30885
TCGA-BC-A10U-01	HCC(n=372)	4.68893
TCGA-RG-A7D4-01	HCC(n=372)	7.00143
TCGA-MR-A520-01	HCC(n=372)	2.97826
TCGA-DD-A113-01	HCC(n=372)	3.27194
TCGA-DD-A11D-01	HCC(n=372)	4.07681
TCGA-DD-AACW-01	HCC(n=372)	3.67778
TCGA-ZP-A9D4-01	HCC(n=372)	3.61826
TCGA-DD-AADE-01	HCC(n=372)	5.04804
TCGA-2Y-A9H8-01	HCC(n=372)	5.70218
TCGA-DD-AAW0-01	HCC(n=372)	3.6043
TCGA-2Y-A9GW-01	HCC(n=372)	4.66198
TCGA-DD-AACS-01	HCC(n=372)	4.30377
TCGA-DD-A4NL-01	HCC(n=372)	4.03717
TCGA-DD-A4NI-01	HCC(n=372)	4.3193
TCGA-ES-A2HS-01	HCC(n=372)	5.11292
TCGA-BC-A10Z-01	HCC(n=372)	7.73604
TCGA-CC-A9FW-01	HCC(n=372)	5.95993
TCGA-2Y-A9H9-01	HCC(n=372)	6.38871
TCGA-BC-A10R-01	HCC(n=372)	4.02919
TCGA-ED-A7PZ-01	HCC(n=372)	5.61527
TCGA-DD-AADW-01	HCC(n=372)	4.49356
TCGA-DD-A1EA-01	HCC(n=372)	4.06558
TCGA-DD-AACP-01	HCC(n=372)	5.38298
TCGA-BC-A10T-01	HCC(n=372)	4.10585
TCGA-ED-A7PY-01	HCC(n=372)	3.86574
TCGA-G3-A7M6-01	HCC(n=372)	3.89741
TCGA-CC-5261-01	HCC(n=372)	3.6764
TCGA-DD-AACT-01	HCC(n=372)	4.46396
TCGA-DD-A3A8-01	HCC(n=372)	4.65602
TCGA-DD-A4NO-01	HCC(n=372)	3.02113
TCGA-WX-AA47-01	HCC(n=372)	4.41944
TCGA-DD-A4NA-01	HCC(n=372)	2.21015
TCGA-G3-A3CI-01	HCC(n=372)	3.71525
TCGA-DD-A1EK-01	HCC(n=372)	6.65528
TCGA-2Y-A9GV-01	HCC(n=372)	7.46975
TCGA-CC-A7IF-01	HCC(n=372)	3.60379
TCGA-DD-AAE2-01	HCC(n=372)	5.67438
TCGA-BC-A10X-11	Normal(n=50)	5.09134
TCGA-EP-A26S-11	Normal(n=50)	3.1742
TCGA-FV-A23B-11	Normal(n=50)	3.17646
TCGA-BC-A10W-11	Normal(n=50)	4.68133
TCGA-DD-A1EI-11	Normal(n=50)	2.84117
TCGA-DD-A11C-11	Normal(n=50)	4.22846
TCGA-DD-A39V-11	Normal(n=50)	3.57632
TCGA-DD-A3A3-11	Normal(n=50)	3.4369
TCGA-BC-A10U-11	Normal(n=50)	3.92409
TCGA-DD-A1EB-11	Normal(n=50)	3.63728
TCGA-BC-A10T-11	Normal(n=50)	3.76055
TCGA-BC-A10Z-11	Normal(n=50)	3.78514
TCGA-DD-A1EL-11	Normal(n=50)	3.25087
TCGA-DD-A116-11	Normal(n=50)	2.24599
TCGA-DD-A3A8-11	Normal(n=50)	3.18302
TCGA-G3-A3CH-11	Normal(n=50)	3.20571
TCGA-EP-A12J-11	Normal(n=50)	2.84882
TCGA-BC-A110-11	Normal(n=50)	4.99055
TCGA-BD-A3EP-11	Normal(n=50)	3.31756
TCGA-DD-A119-11	Normal(n=50)	4.95296
TCGA-BC-A216-11	Normal(n=50)	4.54457
TCGA-DD-A3A2-11	Normal(n=50)	4.3219
TCGA-DD-A1EG-11	Normal(n=50)	3.72069
TCGA-DD-A11A-11	Normal(n=50)	3.98909
TCGA-DD-A113-11	Normal(n=50)	4.97722
TCGA-DD-A1EJ-11	Normal(n=50)	4.42375
TCGA-DD-A1EC-11	Normal(n=50)	4.60777
TCGA-DD-A118-11	Normal(n=50)	4.15364
TCGA-DD-A3A6-11	Normal(n=50)	4.11392
TCGA-DD-A11D-11	Normal(n=50)	3.85338
TCGA-BC-A10R-11	Normal(n=50)	4.66312
TCGA-FV-A3I0-11	Normal(n=50)	4.81907
TCGA-DD-A39Z-11	Normal(n=50)	4.33753
TCGA-EP-A3RK-11	Normal(n=50)	3.77258
TCGA-BC-A10Y-11	Normal(n=50)	4.43508
TCGA-BC-A10Q-11	Normal(n=50)	4.3906
TCGA-FV-A3R2-11	Normal(n=50)	3.33005
TCGA-DD-A39X-11	Normal(n=50)	3.64809
TCGA-DD-A3A5-11	Normal(n=50)	4.18844
TCGA-DD-A114-11	Normal(n=50)	3.82252
TCGA-FV-A3I1-11	Normal(n=50)	3.19338
TCGA-DD-A1EE-11	Normal(n=50)	3.53302
TCGA-BD-A2L6-11	Normal(n=50)	4.87787
TCGA-DD-A11B-11	Normal(n=50)	3.66097
TCGA-DD-A39W-11	Normal(n=50)	4.37237
TCGA-FV-A2QR-11	Normal(n=50)	2.85887
TCGA-DD-A3A1-11	Normal(n=50)	4.40513
TCGA-DD-A1EH-11	Normal(n=50)	3.92501
TCGA-DD-A3A4-11	Normal(n=50)	3.62962
TCGA-ES-A2HT-11	Normal(n=50)	2.63233

## Sheet: hsa-miR-431-3p
rownames(datas)	Type	values
TCGA-UB-A7MA-01	HCC(n=372)	2.43002
TCGA-DD-A73B-01	HCC(n=372)	1.27368
TCGA-DD-A4NS-01	HCC(n=372)	5.24485
TCGA-2V-A95S-01	HCC(n=372)	3.9385
TCGA-ED-A97K-01	HCC(n=372)	3.37473
TCGA-G3-A25T-01	HCC(n=372)	3.56194
TCGA-5R-AA1D-01	HCC(n=372)	3.33669
TCGA-RC-A7SB-01	HCC(n=372)	2.07147
TCGA-G3-AAV2-01	HCC(n=372)	2.27251
TCGA-ZS-A9CD-01	HCC(n=372)	2.06269
TCGA-ZS-A9CG-01	HCC(n=372)	0.366171
TCGA-DD-AACB-01	HCC(n=372)	7.36859
TCGA-DD-A4NP-01	HCC(n=372)	3.09374
TCGA-DD-A3A0-01	HCC(n=372)	2.32976
TCGA-BC-A112-01	HCC(n=372)	2.46535
TCGA-G3-AAUZ-01	HCC(n=372)	1.88901
TCGA-DD-A1EC-01	HCC(n=372)	2.19669
TCGA-2Y-A9H5-01	HCC(n=372)	3.12292
TCGA-G3-A25V-01	HCC(n=372)	3.33931
TCGA-CC-A7II-01	HCC(n=372)	11.0635
TCGA-K7-A5RF-01	HCC(n=372)	2.42306
TCGA-2Y-A9GZ-01	HCC(n=372)	1.65265
TCGA-DD-AADL-01	HCC(n=372)	1.17508
TCGA-2Y-A9H3-01	HCC(n=372)	1.57207
TCGA-G3-A5SK-01	HCC(n=372)	3.57587
TCGA-G3-AAV0-01	HCC(n=372)	1.90482
TCGA-UB-A7MC-01	HCC(n=372)	1.8413
TCGA-ED-A7PX-01	HCC(n=372)	2.80275
TCGA-G3-A7M7-01	HCC(n=372)	2.90429
TCGA-DD-AADB-01	HCC(n=372)	1.78693
TCGA-G3-A25U-01	HCC(n=372)	1.37869
TCGA-DD-A118-01	HCC(n=372)	1.69894
TCGA-ED-A8O5-01	HCC(n=372)	0.394735
TCGA-DD-AAE8-01	HCC(n=372)	3.3698
TCGA-DD-A4NB-01	HCC(n=372)	5.3339
TCGA-UB-A7MB-01	HCC(n=372)	1.54071
TCGA-5C-A9VG-01	HCC(n=372)	1.97603
TCGA-DD-AAVW-01	HCC(n=372)	4.23646
TCGA-G3-AAV7-01	HCC(n=372)	2.919
TCGA-FV-A2QR-01	HCC(n=372)	1.53626
TCGA-BC-A10W-01	HCC(n=372)	2.73661
TCGA-ES-A2HT-01	HCC(n=372)	3.6277
TCGA-WJ-A86L-01	HCC(n=372)	1.57633
TCGA-2Y-A9H4-01	HCC(n=372)	1.3945
TCGA-EP-A2KA-01	HCC(n=372)	2.25201
TCGA-ED-A7XP-01	HCC(n=372)	2.2457
TCGA-DD-AAVY-01	HCC(n=372)	0.60575
TCGA-DD-AADP-01	HCC(n=372)	2.47719
TCGA-2Y-A9HB-01	HCC(n=372)	2.28287
TCGA-DD-AAVX-01	HCC(n=372)	2.27251
TCGA-G3-AAV3-01	HCC(n=372)	2.28554
TCGA-FV-A23B-01	HCC(n=372)	5.38452
TCGA-ED-A459-01	HCC(n=372)	5.76813
TCGA-ZP-A9D2-01	HCC(n=372)	2.2206
TCGA-DD-AAEK-01	HCC(n=372)	3.51119
TCGA-MI-A75G-01	HCC(n=372)	1.4368
TCGA-CC-A7IH-01	HCC(n=372)	2.85227
TCGA-K7-AAU7-01	HCC(n=372)	3.85358
TCGA-RC-A7S9-01	HCC(n=372)	7.50586
TCGA-DD-AACE-01	HCC(n=372)	1.99708
TCGA-2Y-A9GY-01	HCC(n=372)	2.00436
TCGA-DD-AAD2-01	HCC(n=372)	3.68956
TCGA-DD-AA3A-01	HCC(n=372)	4.95576
TCGA-FV-A4ZQ-01	HCC(n=372)	9.80194
TCGA-GJ-A9DB-01	HCC(n=372)	1.00154
TCGA-UB-AA0V-01	HCC(n=372)	2.66711
TCGA-5R-AAAM-01	HCC(n=372)	3.91724
TCGA-ED-A627-01	HCC(n=372)	4.93714
TCGA-CC-A8HS-01	HCC(n=372)	0
TCGA-DD-AACA-01	HCC(n=372)	2.07121
TCGA-DD-A73G-01	HCC(n=372)	3.08984
TCGA-QA-A7B7-01	HCC(n=372)	2.99882
TCGA-ED-A8O6-01	HCC(n=372)	2.02371
TCGA-UB-A7ME-01	HCC(n=372)	2.89205
TCGA-BC-A5W4-01	HCC(n=372)	0.804746
TCGA-CC-A7IK-01	HCC(n=372)	1.20342
TCGA-CC-A5UD-01	HCC(n=372)	0.331009
TCGA-2Y-A9GU-01	HCC(n=372)	0.356854
TCGA-ED-A5KG-01	HCC(n=372)	1.16792
TCGA-DD-AADR-01	HCC(n=372)	1.61925
TCGA-BW-A5NO-01	HCC(n=372)	2.23914
TCGA-CC-A7IL-01	HCC(n=372)	1.92566
TCGA-DD-A73E-01	HCC(n=372)	1.60573
TCGA-DD-AACG-01	HCC(n=372)	5.752
TCGA-DD-AAW1-01	HCC(n=372)	1.0954
TCGA-ED-A66X-01	HCC(n=372)	9.56419
TCGA-G3-A25Y-01	HCC(n=372)	4.68719
TCGA-KR-A7K0-01	HCC(n=372)	2.50225
TCGA-DD-AAEG-01	HCC(n=372)	1.2965
TCGA-HP-A5N0-01	HCC(n=372)	4.38736
TCGA-DD-AACI-01	HCC(n=372)	1.08924
TCGA-BD-A3ER-01	HCC(n=372)	3.80649
TCGA-K7-A5RG-01	HCC(n=372)	4.27402
TCGA-BC-A10Q-01	HCC(n=372)	2.66738
TCGA-CC-A7IG-01	HCC(n=372)	2.81765
TCGA-BC-A10S-01	HCC(n=372)	2.97026
TCGA-CC-A123-01	HCC(n=372)	7.36125
TCGA-ED-A7XO-01	HCC(n=372)	3.13306
TCGA-DD-AACC-01	HCC(n=372)	6.33034
TCGA-DD-AADF-01	HCC(n=372)	0.819845
TCGA-DD-AAVV-01	HCC(n=372)	2.19609
TCGA-G3-A7M9-01	HCC(n=372)	6.45961
TCGA-ED-A66Y-01	HCC(n=372)	4.60668
TCGA-5C-AAPD-01	HCC(n=372)	1.42892
TCGA-BD-A2L6-01	HCC(n=372)	2.43222
TCGA-DD-A4NH-01	HCC(n=372)	3.25861
TCGA-DD-AAVR-01	HCC(n=372)	2.66833
TCGA-DD-A4NN-01	HCC(n=372)	4.80766
TCGA-DD-AADA-01	HCC(n=372)	3.55944
TCGA-BC-4073-01	HCC(n=372)	2.04487
TCGA-FV-A4ZP-01	HCC(n=372)	2.53882
TCGA-G3-AAV4-01	HCC(n=372)	1.43545
TCGA-DD-A4NQ-01	HCC(n=372)	4.18972
TCGA-DD-AAVU-01	HCC(n=372)	2.68908
TCGA-DD-AAVQ-01	HCC(n=372)	2.30832
TCGA-G3-A5SI-01	HCC(n=372)	2.2264
TCGA-DD-AAEI-01	HCC(n=372)	0.717456
TCGA-FV-A3I1-01	HCC(n=372)	2.73942
TCGA-ED-A82E-01	HCC(n=372)	1.88903
TCGA-YA-A8S7-01	HCC(n=372)	2.00295
TCGA-RC-A6M5-01	HCC(n=372)	4.20987
TCGA-EP-A12J-01	HCC(n=372)	1.11091
TCGA-BC-A69I-01	HCC(n=372)	3.8648
TCGA-G3-AAV6-01	HCC(n=372)	3.85115
TCGA-EP-A3JL-01	HCC(n=372)	3.16512
TCGA-G3-AAV5-01	HCC(n=372)	1.92703
TCGA-LG-A9QD-01	HCC(n=372)	2.35191
TCGA-HP-A5MZ-01	HCC(n=372)	2.8894
TCGA-DD-AAED-01	HCC(n=372)	1.59614
TCGA-BC-A10Y-01	HCC(n=372)	1.9974
TCGA-CC-A8HV-01	HCC(n=372)	5.93689
TCGA-XR-A8TG-01	HCC(n=372)	1.60977
TCGA-LG-A6GG-01	HCC(n=372)	1.49276
TCGA-DD-A39X-01	HCC(n=372)	2.14006
TCGA-ED-A4XI-01	HCC(n=372)	4.84193
TCGA-G3-A7M5-01	HCC(n=372)	2.26478
TCGA-G3-A3CG-01	HCC(n=372)	2.34115
TCGA-DD-AAE9-01	HCC(n=372)	2.8045
TCGA-BC-A69H-01	HCC(n=372)	10.3859
TCGA-BW-A5NQ-01	HCC(n=372)	10.0417
TCGA-DD-A4NV-01	HCC(n=372)	3.70272
TCGA-2Y-A9H0-01	HCC(n=372)	1.73271
TCGA-DD-A11A-01	HCC(n=372)	1.47088
TCGA-G3-A7M8-01	HCC(n=372)	2.2186
TCGA-BC-A10X-01	HCC(n=372)	4.1295
TCGA-DD-AAE6-01	HCC(n=372)	8.0168
TCGA-DD-A39W-01	HCC(n=372)	5.52618
TCGA-ZS-A9CF-01	HCC(n=372)	1.99941
TCGA-DD-AAVS-01	HCC(n=372)	6.87562
TCGA-BC-A217-01	HCC(n=372)	0.892711
TCGA-LG-A9QC-01	HCC(n=372)	2.40706
TCGA-UB-A7MD-01	HCC(n=372)	2.40307
TCGA-DD-AADU-01	HCC(n=372)	1.68939
TCGA-DD-A1EG-01	HCC(n=372)	2.2161
TCGA-G3-A25Z-01	HCC(n=372)	1.78264
TCGA-EP-A3RK-01	HCC(n=372)	2.83182
TCGA-DD-A1EF-01	HCC(n=372)	2.39454
TCGA-CC-5258-01	HCC(n=372)	8.60012
TCGA-BC-4072-01	HCC(n=372)	5.88964
TCGA-DD-AADD-01	HCC(n=372)	8.13088
TCGA-DD-AACQ-01	HCC(n=372)	2.1504
TCGA-CC-5264-01	HCC(n=372)	2.46873
TCGA-CC-A3M9-01	HCC(n=372)	6.74869
TCGA-G3-A5SL-01	HCC(n=372)	1.97966
TCGA-DD-AADQ-01	HCC(n=372)	1.99073
TCGA-KR-A7K7-01	HCC(n=372)	7.66144
TCGA-CC-A5UC-01	HCC(n=372)	8.97983
TCGA-CC-A1HT-01	HCC(n=372)	1.19675
TCGA-DD-A4NF-01	HCC(n=372)	2.95269
TCGA-3K-AAZ8-01	HCC(n=372)	1.13449
TCGA-DD-A1EI-01	HCC(n=372)	3.80671
TCGA-ZP-A9D0-01	HCC(n=372)	2.25956
TCGA-DD-AACV-01	HCC(n=372)	2.17644
TCGA-GJ-A3OU-01	HCC(n=372)	1.88611
TCGA-FV-A2QQ-01	HCC(n=372)	2.6041
TCGA-DD-AAEA-01	HCC(n=372)	1.58287
TCGA-DD-AACZ-01	HCC(n=372)	2.03561
TCGA-ZP-A9CV-01	HCC(n=372)	2.82218
TCGA-ZP-A9D1-01	HCC(n=372)	1.48022
TCGA-DD-AADO-01	HCC(n=372)	1.66532
TCGA-EP-A2KC-01	HCC(n=372)	2.47543
TCGA-DD-A4NG-01	HCC(n=372)	2.65459
TCGA-DD-AAD1-01	HCC(n=372)	3.70373
TCGA-BC-A110-01	HCC(n=372)	3.31023
TCGA-DD-AAE4-01	HCC(n=372)	2.01335
TCGA-DD-AADJ-01	HCC(n=372)	1.16716
TCGA-DD-A116-01	HCC(n=372)	1.2771
TCGA-DD-A3A9-01	HCC(n=372)	1.96199
TCGA-WQ-A9G7-01	HCC(n=372)	3.73316
TCGA-NI-A4U2-01	HCC(n=372)	3.90323
TCGA-RC-A7SK-01	HCC(n=372)	3.23131
TCGA-DD-A1EE-01	HCC(n=372)	2.42758
TCGA-DD-A4NE-01	HCC(n=372)	3.38032
TCGA-DD-AAEB-01	HCC(n=372)	2.08027
TCGA-DD-A39Y-01	HCC(n=372)	3.59756
TCGA-DD-AAW3-01	HCC(n=372)	2.39457
TCGA-DD-AADM-01	HCC(n=372)	1.99889
TCGA-CC-A9FV-01	HCC(n=372)	0.507371
TCGA-FV-A3I0-01	HCC(n=372)	4.2339
TCGA-5C-A9VH-01	HCC(n=372)	4.96996
TCGA-DD-A3A6-01	HCC(n=372)	1.01141
TCGA-CC-A3MC-01	HCC(n=372)	2.79714
TCGA-MR-A8JO-01	HCC(n=372)	4.02763
TCGA-DD-A3A4-01	HCC(n=372)	1.24741
TCGA-CC-5263-01	HCC(n=372)	2.96451
TCGA-DD-AAD6-01	HCC(n=372)	0.786517
TCGA-NI-A8LF-01	HCC(n=372)	1.87153
TCGA-DD-AACY-01	HCC(n=372)	1.07576
TCGA-G3-A3CJ-01	HCC(n=372)	1.22085
TCGA-DD-A3A1-01	HCC(n=372)	2.01737
TCGA-CC-A3MB-01	HCC(n=372)	4.78765
TCGA-2Y-A9H7-01	HCC(n=372)	0.491863
TCGA-DD-A4NR-01	HCC(n=372)	4.15767
TCGA-XR-A8TC-01	HCC(n=372)	7.87346
TCGA-DD-A3A5-01	HCC(n=372)	3.0935
TCGA-KR-A7K8-01	HCC(n=372)	2.65086
TCGA-DD-AACJ-01	HCC(n=372)	0.440406
TCGA-DD-AAD5-01	HCC(n=372)	0.915525
TCGA-DD-AAVZ-01	HCC(n=372)	4.66077
TCGA-BW-A5NP-01	HCC(n=372)	8.23925
TCGA-MI-A75I-01	HCC(n=372)	1.85829
TCGA-MI-A75C-01	HCC(n=372)	1.52674
TCGA-BD-A3EP-01	HCC(n=372)	3.83371
TCGA-4R-AA8I-01	HCC(n=372)	1.61634
TCGA-DD-AADG-01	HCC(n=372)	1.51217
TCGA-DD-AADI-01	HCC(n=372)	3.36214
TCGA-2Y-A9GX-01	HCC(n=372)	3.52776
TCGA-DD-AACF-01	HCC(n=372)	2.55545
TCGA-BC-A8YO-01	HCC(n=372)	0.973148
TCGA-CC-A8HT-01	HCC(n=372)	2.96037
TCGA-DD-AACD-01	HCC(n=372)	1.88201
TCGA-CC-A9FS-01	HCC(n=372)	1.73158
TCGA-DD-AAC9-01	HCC(n=372)	1.95809
TCGA-ZP-A9CY-01	HCC(n=372)	2.52582
TCGA-DD-A73A-01	HCC(n=372)	1.70907
TCGA-DD-AADN-01	HCC(n=372)	1.58666
TCGA-T1-A6J8-01	HCC(n=372)	3.07608
TCGA-DD-A39Z-01	HCC(n=372)	1.44952
TCGA-DD-A1EH-01	HCC(n=372)	5.37881
TCGA-CC-A7IE-01	HCC(n=372)	4.7817
TCGA-DD-AACU-01	HCC(n=372)	3.16108
TCGA-DD-AACL-01	HCC(n=372)	9.21933
TCGA-DD-A119-01	HCC(n=372)	3.27322
TCGA-G3-A5SJ-01	HCC(n=372)	2.23487
TCGA-DD-A11C-01	HCC(n=372)	1.76436
TCGA-DD-A1EJ-01	HCC(n=372)	5.66998
TCGA-DD-AAEE-01	HCC(n=372)	1.89474
TCGA-WQ-AB4B-01	HCC(n=372)	2.46671
TCGA-FV-A496-01	HCC(n=372)	0.620874
TCGA-KR-A7K2-01	HCC(n=372)	2.48835
TCGA-XR-A8TD-01	HCC(n=372)	3.65152
TCGA-DD-AACM-01	HCC(n=372)	3.93185
TCGA-UB-A7MF-01	HCC(n=372)	2.49698
TCGA-DD-AADY-01	HCC(n=372)	2.26748
TCGA-RC-A6M6-01	HCC(n=372)	3.70058
TCGA-DD-AAVP-01	HCC(n=372)	1.2943
TCGA-WX-AA44-01	HCC(n=372)	2.43763
TCGA-RC-A6M3-01	HCC(n=372)	2.23859
TCGA-RC-A7SF-01	HCC(n=372)	1.65022
TCGA-G3-A3CH-01	HCC(n=372)	2.66708
TCGA-XR-A8TE-01	HCC(n=372)	7.13155
TCGA-2Y-A9GT-01	HCC(n=372)	1.33485
TCGA-2Y-A9GS-01	HCC(n=372)	1.71357
TCGA-DD-A1ED-01	HCC(n=372)	3.01342
TCGA-DD-A1EL-01	HCC(n=372)	2.90126
TCGA-GJ-A6C0-01	HCC(n=372)	3.42958
TCGA-ZP-A9CZ-01	HCC(n=372)	1.63517
TCGA-ZS-A9CE-01	HCC(n=372)	2.58532
TCGA-G3-A25S-01	HCC(n=372)	0.920132
TCGA-CC-A3MA-01	HCC(n=372)	3.42256
TCGA-DD-A73F-01	HCC(n=372)	1.85103
TCGA-CC-A7IJ-01	HCC(n=372)	0.897584
TCGA-RC-A6M4-01	HCC(n=372)	1.55762
TCGA-RC-A7SH-01	HCC(n=372)	4.23371
TCGA-G3-A3CK-01	HCC(n=372)	1.97615
TCGA-DD-AADK-01	HCC(n=372)	2.93611
TCGA-MI-A75H-01	HCC(n=372)	1.7835
TCGA-DD-A3A2-01	HCC(n=372)	2.88289
TCGA-DD-A115-01	HCC(n=372)	2.81245
TCGA-K7-A6G5-01	HCC(n=372)	3.97082
TCGA-DD-AAC8-01	HCC(n=372)	0.240952
TCGA-DD-AADS-01	HCC(n=372)	0.823201
TCGA-DD-AAE3-01	HCC(n=372)	1.98782
TCGA-CC-A5UE-01	HCC(n=372)	0.962458
TCGA-2Y-A9H1-01	HCC(n=372)	1.66665
TCGA-DD-A3A3-01	HCC(n=372)	2.11457
TCGA-DD-AAD0-01	HCC(n=372)	0.770001
TCGA-2Y-A9HA-01	HCC(n=372)	2.34494
TCGA-DD-A4ND-01	HCC(n=372)	5.70207
TCGA-DD-AACO-01	HCC(n=372)	1.84983
TCGA-5R-AA1C-01	HCC(n=372)	0.906901
TCGA-G3-AAV1-01	HCC(n=372)	0.380268
TCGA-XR-A8TF-01	HCC(n=372)	1.77814
TCGA-DD-AACX-01	HCC(n=372)	1.8569
TCGA-CC-A9FU-01	HCC(n=372)	3.62286
TCGA-G3-A25X-01	HCC(n=372)	1.89838
TCGA-WX-AA46-01	HCC(n=372)	2.04065
TCGA-DD-A3A7-01	HCC(n=372)	2.35407
TCGA-DD-AAE7-01	HCC(n=372)	1.51792
TCGA-DD-A114-01	HCC(n=372)	3.33029
TCGA-DD-A73D-01	HCC(n=372)	0.961125
TCGA-DD-AADC-01	HCC(n=372)	3.30676
TCGA-DD-AADV-01	HCC(n=372)	2.5751
TCGA-DD-A1EB-01	HCC(n=372)	3.06588
TCGA-CC-5259-01	HCC(n=372)	5.54354
TCGA-CC-5260-01	HCC(n=372)	2.8891
TCGA-DD-AAD3-01	HCC(n=372)	2.82484
TCGA-PD-A5DF-01	HCC(n=372)	3.67125
TCGA-O8-A75V-01	HCC(n=372)	2.42184
TCGA-BC-A216-01	HCC(n=372)	2.78257
TCGA-2Y-A9H6-01	HCC(n=372)	2.62446
TCGA-CC-A8HU-01	HCC(n=372)	2.23744
TCGA-FV-A495-01	HCC(n=372)	4.53997
TCGA-EP-A26S-01	HCC(n=372)	2.1081
TCGA-BC-A3KF-01	HCC(n=372)	2.11099
TCGA-EP-A2KB-01	HCC(n=372)	1.27566
TCGA-CC-5262-01	HCC(n=372)	2.13691
TCGA-DD-AACH-01	HCC(n=372)	1.37003
TCGA-DD-A11B-01	HCC(n=372)	1.28336
TCGA-2Y-A9H2-01	HCC(n=372)	2.59065
TCGA-DD-AACK-01	HCC(n=372)	1.20252
TCGA-DD-AAD8-01	HCC(n=372)	2.42408
TCGA-G3-A6UC-01	HCC(n=372)	0.701789
TCGA-DD-A73C-01	HCC(n=372)	2.4011
TCGA-DD-A39V-01	HCC(n=372)	1.81634
TCGA-DD-AAEH-01	HCC(n=372)	1.8371
TCGA-MI-A75E-01	HCC(n=372)	3.45548
TCGA-DD-AAW2-01	HCC(n=372)	1.6079
TCGA-DD-AACN-01	HCC(n=372)	3.30194
TCGA-UB-AA0U-01	HCC(n=372)	2.89331
TCGA-DD-AAE1-01	HCC(n=372)	7.86037
TCGA-BC-A3KG-01	HCC(n=372)	2.01205
TCGA-G3-A25W-01	HCC(n=372)	3.56171
TCGA-DD-AAE0-01	HCC(n=372)	3.49436
TCGA-G3-A5SM-01	HCC(n=372)	3.97732
TCGA-BC-A10U-01	HCC(n=372)	3.27035
TCGA-RG-A7D4-01	HCC(n=372)	7.43652
TCGA-MR-A520-01	HCC(n=372)	2.32583
TCGA-DD-A113-01	HCC(n=372)	1.6277
TCGA-DD-A11D-01	HCC(n=372)	1.82694
TCGA-DD-AACW-01	HCC(n=372)	6.45144
TCGA-ZP-A9D4-01	HCC(n=372)	0.346885
TCGA-DD-AADE-01	HCC(n=372)	1.90965
TCGA-2Y-A9H8-01	HCC(n=372)	4.74973
TCGA-DD-AAW0-01	HCC(n=372)	3.24738
TCGA-2Y-A9GW-01	HCC(n=372)	1.66498
TCGA-DD-AACS-01	HCC(n=372)	0.227068
TCGA-DD-A4NL-01	HCC(n=372)	4.08164
TCGA-DD-A4NI-01	HCC(n=372)	3.3702
TCGA-ES-A2HS-01	HCC(n=372)	2.18846
TCGA-BC-A10Z-01	HCC(n=372)	2.92984
TCGA-CC-A9FW-01	HCC(n=372)	1.91508
TCGA-2Y-A9H9-01	HCC(n=372)	1.80406
TCGA-BC-A10R-01	HCC(n=372)	2.41625
TCGA-ED-A7PZ-01	HCC(n=372)	5.60436
TCGA-DD-AADW-01	HCC(n=372)	2.85109
TCGA-DD-A1EA-01	HCC(n=372)	1.00356
TCGA-DD-AACP-01	HCC(n=372)	1.60724
TCGA-BC-A10T-01	HCC(n=372)	2.72081
TCGA-ED-A7PY-01	HCC(n=372)	2.71253
TCGA-G3-A7M6-01	HCC(n=372)	2.56646
TCGA-CC-5261-01	HCC(n=372)	2.47429
TCGA-DD-AACT-01	HCC(n=372)	3.71487
TCGA-DD-A3A8-01	HCC(n=372)	0
TCGA-DD-A4NO-01	HCC(n=372)	3.33046
TCGA-WX-AA47-01	HCC(n=372)	3.2175
TCGA-DD-A4NA-01	HCC(n=372)	2.71095
TCGA-G3-A3CI-01	HCC(n=372)	2.09319
TCGA-DD-A1EK-01	HCC(n=372)	2.89499
TCGA-2Y-A9GV-01	HCC(n=372)	2.83562
TCGA-CC-A7IF-01	HCC(n=372)	2.29718
TCGA-DD-AAE2-01	HCC(n=372)	1.67845
TCGA-BC-A10X-11	Normal(n=50)	2.36077
TCGA-EP-A26S-11	Normal(n=50)	2.66701
TCGA-FV-A23B-11	Normal(n=50)	2.81366
TCGA-BC-A10W-11	Normal(n=50)	3.34552
TCGA-DD-A1EI-11	Normal(n=50)	2.43411
TCGA-DD-A11C-11	Normal(n=50)	1.95932
TCGA-DD-A39V-11	Normal(n=50)	2.56504
TCGA-DD-A3A3-11	Normal(n=50)	3.31265
TCGA-BC-A10U-11	Normal(n=50)	2.94157
TCGA-DD-A1EB-11	Normal(n=50)	2.56175
TCGA-BC-A10T-11	Normal(n=50)	2.19743
TCGA-BC-A10Z-11	Normal(n=50)	2.5812
TCGA-DD-A1EL-11	Normal(n=50)	2.42464
TCGA-DD-A116-11	Normal(n=50)	1.87736
TCGA-DD-A3A8-11	Normal(n=50)	2.60411
TCGA-G3-A3CH-11	Normal(n=50)	2.32559
TCGA-EP-A12J-11	Normal(n=50)	1.11321
TCGA-BC-A110-11	Normal(n=50)	2.73726
TCGA-BD-A3EP-11	Normal(n=50)	3.41783
TCGA-DD-A119-11	Normal(n=50)	2.07994
TCGA-BC-A216-11	Normal(n=50)	3.05307
TCGA-DD-A3A2-11	Normal(n=50)	3.25179
TCGA-DD-A1EG-11	Normal(n=50)	2.66467
TCGA-DD-A11A-11	Normal(n=50)	2.95276
TCGA-DD-A113-11	Normal(n=50)	2.12152
TCGA-DD-A1EJ-11	Normal(n=50)	3.34085
TCGA-DD-A1EC-11	Normal(n=50)	3.823
TCGA-DD-A118-11	Normal(n=50)	2.25118
TCGA-DD-A3A6-11	Normal(n=50)	2.07362
TCGA-DD-A11D-11	Normal(n=50)	2.70925
TCGA-BC-A10R-11	Normal(n=50)	2.31791
TCGA-FV-A3I0-11	Normal(n=50)	3.17589
TCGA-DD-A39Z-11	Normal(n=50)	3.51707
TCGA-EP-A3RK-11	Normal(n=50)	2.94395
TCGA-BC-A10Y-11	Normal(n=50)	2.84236
TCGA-BC-A10Q-11	Normal(n=50)	2.78695
TCGA-FV-A3R2-11	Normal(n=50)	2.22294
TCGA-DD-A39X-11	Normal(n=50)	3.50376
TCGA-DD-A3A5-11	Normal(n=50)	2.84874
TCGA-DD-A114-11	Normal(n=50)	2.79917
TCGA-FV-A3I1-11	Normal(n=50)	3.51671
TCGA-DD-A1EE-11	Normal(n=50)	2.14126
TCGA-BD-A2L6-11	Normal(n=50)	3.66886
TCGA-DD-A11B-11	Normal(n=50)	1.98154
TCGA-DD-A39W-11	Normal(n=50)	3.04153
TCGA-FV-A2QR-11	Normal(n=50)	4.20276
TCGA-DD-A3A1-11	Normal(n=50)	3.10798
TCGA-DD-A1EH-11	Normal(n=50)	3.18718
TCGA-DD-A3A4-11	Normal(n=50)	4.69859
TCGA-ES-A2HT-11	Normal(n=50)	2.19383

## Sheet: hsa-miR-1292-5p
rownames(datas)	Type	values
TCGA-UB-A7MA-01	HCC(n=372)	0.759582
TCGA-DD-A73B-01	HCC(n=372)	0
TCGA-DD-A4NS-01	HCC(n=372)	0
TCGA-2V-A95S-01	HCC(n=372)	1.00416
TCGA-ED-A97K-01	HCC(n=372)	0
TCGA-G3-A25T-01	HCC(n=372)	0.320205
TCGA-5R-AA1D-01	HCC(n=372)	0.38231
TCGA-RC-A7SB-01	HCC(n=372)	0.753937
TCGA-G3-AAV2-01	HCC(n=372)	0.781092
TCGA-ZS-A9CD-01	HCC(n=372)	0.912785
TCGA-ZS-A9CG-01	HCC(n=372)	1.28962
TCGA-DD-AACB-01	HCC(n=372)	0.717345
TCGA-DD-A4NP-01	HCC(n=372)	0.367246
TCGA-DD-A3A0-01	HCC(n=372)	0.41749
TCGA-BC-A112-01	HCC(n=372)	0.570041
TCGA-G3-AAUZ-01	HCC(n=372)	0.536686
TCGA-DD-A1EC-01	HCC(n=372)	1.5293
TCGA-2Y-A9H5-01	HCC(n=372)	0.57494
TCGA-G3-A25V-01	HCC(n=372)	0.388679
TCGA-CC-A7II-01	HCC(n=372)	1.47876
TCGA-K7-A5RF-01	HCC(n=372)	0
TCGA-2Y-A9GZ-01	HCC(n=372)	0.205581
TCGA-DD-AADL-01	HCC(n=372)	0.394531
TCGA-2Y-A9H3-01	HCC(n=372)	0.21964
TCGA-G3-A5SK-01	HCC(n=372)	0.733004
TCGA-G3-AAV0-01	HCC(n=372)	0.449905
TCGA-UB-A7MC-01	HCC(n=372)	0
TCGA-ED-A7PX-01	HCC(n=372)	0.69455
TCGA-G3-A7M7-01	HCC(n=372)	0.358421
TCGA-DD-AADB-01	HCC(n=372)	1.15406
TCGA-G3-A25U-01	HCC(n=372)	0.236111
TCGA-DD-A118-01	HCC(n=372)	1.35352
TCGA-ED-A8O5-01	HCC(n=372)	0.704343
TCGA-DD-AAE8-01	HCC(n=372)	0.364353
TCGA-DD-A4NB-01	HCC(n=372)	0.953459
TCGA-UB-A7MB-01	HCC(n=372)	0.466629
TCGA-5C-A9VG-01	HCC(n=372)	0.839915
TCGA-DD-AAVW-01	HCC(n=372)	0.587658
TCGA-G3-AAV7-01	HCC(n=372)	1.06617
TCGA-FV-A2QR-01	HCC(n=372)	0.212094
TCGA-BC-A10W-01	HCC(n=372)	0.725661
TCGA-ES-A2HT-01	HCC(n=372)	0
TCGA-WJ-A86L-01	HCC(n=372)	0
TCGA-2Y-A9H4-01	HCC(n=372)	0
TCGA-EP-A2KA-01	HCC(n=372)	0.752122
TCGA-ED-A7XP-01	HCC(n=372)	0.479193
TCGA-DD-AAVY-01	HCC(n=372)	0.334437
TCGA-DD-AADP-01	HCC(n=372)	0.465375
TCGA-2Y-A9HB-01	HCC(n=372)	0.540896
TCGA-DD-AAVX-01	HCC(n=372)	0
TCGA-G3-AAV3-01	HCC(n=372)	0.921697
TCGA-FV-A23B-01	HCC(n=372)	0.368757
TCGA-ED-A459-01	HCC(n=372)	1.74261
TCGA-ZP-A9D2-01	HCC(n=372)	0.143519
TCGA-DD-AAEK-01	HCC(n=372)	0.263076
TCGA-MI-A75G-01	HCC(n=372)	0.423783
TCGA-CC-A7IH-01	HCC(n=372)	0
TCGA-K7-AAU7-01	HCC(n=372)	0.159638
TCGA-RC-A7S9-01	HCC(n=372)	1.19315
TCGA-DD-AACE-01	HCC(n=372)	0.805685
TCGA-2Y-A9GY-01	HCC(n=372)	0.630085
TCGA-DD-AAD2-01	HCC(n=372)	0
TCGA-DD-AA3A-01	HCC(n=372)	0.983094
TCGA-FV-A4ZQ-01	HCC(n=372)	1.38416
TCGA-GJ-A9DB-01	HCC(n=372)	0
TCGA-UB-AA0V-01	HCC(n=372)	0.532031
TCGA-5R-AAAM-01	HCC(n=372)	0.275682
TCGA-ED-A627-01	HCC(n=372)	0
TCGA-CC-A8HS-01	HCC(n=372)	0.926165
TCGA-DD-AACA-01	HCC(n=372)	0.297183
TCGA-DD-A73G-01	HCC(n=372)	0.840727
TCGA-QA-A7B7-01	HCC(n=372)	0.311682
TCGA-ED-A8O6-01	HCC(n=372)	1.89747
TCGA-UB-A7ME-01	HCC(n=372)	0.462408
TCGA-BC-A5W4-01	HCC(n=372)	0.320711
TCGA-CC-A7IK-01	HCC(n=372)	0.901934
TCGA-CC-A5UD-01	HCC(n=372)	0.826746
TCGA-2Y-A9GU-01	HCC(n=372)	0.356855
TCGA-ED-A5KG-01	HCC(n=372)	0.50144
TCGA-DD-AADR-01	HCC(n=372)	0
TCGA-BW-A5NO-01	HCC(n=372)	0.319706
TCGA-CC-A7IL-01	HCC(n=372)	0
TCGA-DD-A73E-01	HCC(n=372)	0
TCGA-DD-AACG-01	HCC(n=372)	1.31005
TCGA-DD-AAW1-01	HCC(n=372)	0.463524
TCGA-ED-A66X-01	HCC(n=372)	0.585614
TCGA-G3-A25Y-01	HCC(n=372)	0.487025
TCGA-KR-A7K0-01	HCC(n=372)	0.442437
TCGA-DD-AAEG-01	HCC(n=372)	0.873561
TCGA-HP-A5N0-01	HCC(n=372)	1.25332
TCGA-DD-AACI-01	HCC(n=372)	0.402914
TCGA-BD-A3ER-01	HCC(n=372)	0
TCGA-K7-A5RG-01	HCC(n=372)	0.67504
TCGA-BC-A10Q-01	HCC(n=372)	0.347297
TCGA-CC-A7IG-01	HCC(n=372)	0
TCGA-BC-A10S-01	HCC(n=372)	0.697352
TCGA-CC-A123-01	HCC(n=372)	1.12598
TCGA-ED-A7XO-01	HCC(n=372)	0.494776
TCGA-DD-AACC-01	HCC(n=372)	0.292925
TCGA-DD-AADF-01	HCC(n=372)	0
TCGA-DD-AAVV-01	HCC(n=372)	0.299971
TCGA-G3-A7M9-01	HCC(n=372)	0.528873
TCGA-ED-A66Y-01	HCC(n=372)	0.382312
TCGA-5C-AAPD-01	HCC(n=372)	0.592381
TCGA-BD-A2L6-01	HCC(n=372)	1.06991
TCGA-DD-A4NH-01	HCC(n=372)	1.03741
TCGA-DD-AAVR-01	HCC(n=372)	0.416632
TCGA-DD-A4NN-01	HCC(n=372)	1.37216
TCGA-DD-AADA-01	HCC(n=372)	0.430876
TCGA-BC-4073-01	HCC(n=372)	0
TCGA-FV-A4ZP-01	HCC(n=372)	1.54817
TCGA-G3-AAV4-01	HCC(n=372)	0.278679
TCGA-DD-A4NQ-01	HCC(n=372)	1.28534
TCGA-DD-AAVU-01	HCC(n=372)	0.35551
TCGA-DD-AAVQ-01	HCC(n=372)	0.442938
TCGA-G3-A5SI-01	HCC(n=372)	1.03656
TCGA-DD-AAEI-01	HCC(n=372)	0.717456
TCGA-FV-A3I1-01	HCC(n=372)	0.705659
TCGA-ED-A82E-01	HCC(n=372)	0
TCGA-YA-A8S7-01	HCC(n=372)	0.914381
TCGA-RC-A6M5-01	HCC(n=372)	0.53112
TCGA-EP-A12J-01	HCC(n=372)	0
TCGA-BC-A69I-01	HCC(n=372)	0
TCGA-G3-AAV6-01	HCC(n=372)	1.43801
TCGA-EP-A3JL-01	HCC(n=372)	0
TCGA-G3-AAV5-01	HCC(n=372)	1.16713
TCGA-LG-A9QD-01	HCC(n=372)	0.518138
TCGA-HP-A5MZ-01	HCC(n=372)	0.307304
TCGA-DD-AAED-01	HCC(n=372)	0.535683
TCGA-BC-A10Y-01	HCC(n=372)	0.805868
TCGA-CC-A8HV-01	HCC(n=372)	0
TCGA-XR-A8TG-01	HCC(n=372)	0.823352
TCGA-LG-A6GG-01	HCC(n=372)	0
TCGA-DD-A39X-01	HCC(n=372)	0.695638
TCGA-ED-A4XI-01	HCC(n=372)	0
TCGA-G3-A7M5-01	HCC(n=372)	1.06169
TCGA-G3-A3CG-01	HCC(n=372)	0.255404
TCGA-DD-AAE9-01	HCC(n=372)	0
TCGA-BC-A69H-01	HCC(n=372)	1.71296
TCGA-BW-A5NQ-01	HCC(n=372)	0.887824
TCGA-DD-A4NV-01	HCC(n=372)	0.871057
TCGA-2Y-A9H0-01	HCC(n=372)	0.472232
TCGA-DD-A11A-01	HCC(n=372)	0.437633
TCGA-G3-A7M8-01	HCC(n=372)	0.791507
TCGA-BC-A10X-01	HCC(n=372)	0.649896
TCGA-DD-AAE6-01	HCC(n=372)	0.928185
TCGA-DD-A39W-01	HCC(n=372)	0.918241
TCGA-ZS-A9CF-01	HCC(n=372)	0.677776
TCGA-DD-AAVS-01	HCC(n=372)	0.290472
TCGA-BC-A217-01	HCC(n=372)	0.651783
TCGA-LG-A9QC-01	HCC(n=372)	0
TCGA-UB-A7MD-01	HCC(n=372)	0.440888
TCGA-DD-AADU-01	HCC(n=372)	0
TCGA-DD-A1EG-01	HCC(n=372)	0.204054
TCGA-G3-A25Z-01	HCC(n=372)	0.459925
TCGA-EP-A3RK-01	HCC(n=372)	0
TCGA-DD-A1EF-01	HCC(n=372)	0.888788
TCGA-CC-5258-01	HCC(n=372)	0.915109
TCGA-BC-4072-01	HCC(n=372)	0.6157
TCGA-DD-AADD-01	HCC(n=372)	1.59088
TCGA-DD-AACQ-01	HCC(n=372)	0.600198
TCGA-CC-5264-01	HCC(n=372)	0
TCGA-CC-A3M9-01	HCC(n=372)	0.881421
TCGA-G3-A5SL-01	HCC(n=372)	0.316533
TCGA-DD-AADQ-01	HCC(n=372)	0
TCGA-KR-A7K7-01	HCC(n=372)	1.61038
TCGA-CC-A5UC-01	HCC(n=372)	1.98319
TCGA-CC-A1HT-01	HCC(n=372)	1.09133
TCGA-DD-A4NF-01	HCC(n=372)	1.11936
TCGA-3K-AAZ8-01	HCC(n=372)	0
TCGA-DD-A1EI-01	HCC(n=372)	0.878379
TCGA-ZP-A9D0-01	HCC(n=372)	0
TCGA-DD-AACV-01	HCC(n=372)	0.345734
TCGA-GJ-A3OU-01	HCC(n=372)	0.47009
TCGA-FV-A2QQ-01	HCC(n=372)	0.509283
TCGA-DD-AAEA-01	HCC(n=372)	0.735708
TCGA-DD-AACZ-01	HCC(n=372)	1.79907
TCGA-ZP-A9CV-01	HCC(n=372)	0.250671
TCGA-ZP-A9D1-01	HCC(n=372)	0.237553
TCGA-DD-AADO-01	HCC(n=372)	1.20358
TCGA-EP-A2KC-01	HCC(n=372)	0.31042
TCGA-DD-A4NG-01	HCC(n=372)	0.412556
TCGA-DD-AAD1-01	HCC(n=372)	0.167039
TCGA-BC-A110-01	HCC(n=372)	0
TCGA-DD-AAE4-01	HCC(n=372)	0.766287
TCGA-DD-AADJ-01	HCC(n=372)	0.320932
TCGA-DD-A116-01	HCC(n=372)	0.65022
TCGA-DD-A3A9-01	HCC(n=372)	0.59556
TCGA-WQ-A9G7-01	HCC(n=372)	0.886083
TCGA-NI-A4U2-01	HCC(n=372)	1.8422
TCGA-RC-A7SK-01	HCC(n=372)	0.832347
TCGA-DD-A1EE-01	HCC(n=372)	0.299269
TCGA-DD-A4NE-01	HCC(n=372)	0.453268
TCGA-DD-AAEB-01	HCC(n=372)	0
TCGA-DD-A39Y-01	HCC(n=372)	0.7605
TCGA-DD-AAW3-01	HCC(n=372)	0.235635
TCGA-DD-AADM-01	HCC(n=372)	0.247695
TCGA-CC-A9FV-01	HCC(n=372)	0.189649
TCGA-FV-A3I0-01	HCC(n=372)	0.525972
TCGA-5C-A9VH-01	HCC(n=372)	0.541127
TCGA-DD-A3A6-01	HCC(n=372)	0.420755
TCGA-CC-A3MC-01	HCC(n=372)	0.345376
TCGA-MR-A8JO-01	HCC(n=372)	0.954052
TCGA-DD-A3A4-01	HCC(n=372)	0.938171
TCGA-CC-5263-01	HCC(n=372)	0
TCGA-DD-AAD6-01	HCC(n=372)	0.786517
TCGA-NI-A8LF-01	HCC(n=372)	0
TCGA-DD-AACY-01	HCC(n=372)	0.288731
TCGA-G3-A3CJ-01	HCC(n=372)	0.670373
TCGA-DD-A3A1-01	HCC(n=372)	1.0116
TCGA-CC-A3MB-01	HCC(n=372)	1.09819
TCGA-2Y-A9H7-01	HCC(n=372)	0.686514
TCGA-DD-A4NR-01	HCC(n=372)	0
TCGA-XR-A8TC-01	HCC(n=372)	1.04699
TCGA-DD-A3A5-01	HCC(n=372)	0
TCGA-KR-A7K8-01	HCC(n=372)	0.220346
TCGA-DD-AACJ-01	HCC(n=372)	0.236943
TCGA-DD-AAD5-01	HCC(n=372)	0.437763
TCGA-DD-AAVZ-01	HCC(n=372)	0.422858
TCGA-BW-A5NP-01	HCC(n=372)	0.742456
TCGA-MI-A75I-01	HCC(n=372)	0
TCGA-MI-A75C-01	HCC(n=372)	0.597501
TCGA-BD-A3EP-01	HCC(n=372)	1.09959
TCGA-4R-AA8I-01	HCC(n=372)	0.248309
TCGA-DD-AADG-01	HCC(n=372)	0.549026
TCGA-DD-AADI-01	HCC(n=372)	0.660074
TCGA-2Y-A9GX-01	HCC(n=372)	0.266117
TCGA-DD-AACF-01	HCC(n=372)	0.762927
TCGA-BC-A8YO-01	HCC(n=372)	1.14006
TCGA-CC-A8HT-01	HCC(n=372)	0.747022
TCGA-DD-AACD-01	HCC(n=372)	0.741117
TCGA-CC-A9FS-01	HCC(n=372)	0
TCGA-DD-AAC9-01	HCC(n=372)	0
TCGA-ZP-A9CY-01	HCC(n=372)	0
TCGA-DD-A73A-01	HCC(n=372)	0.360293
TCGA-DD-AADN-01	HCC(n=372)	0.322438
TCGA-T1-A6J8-01	HCC(n=372)	0.230037
TCGA-DD-A39Z-01	HCC(n=372)	0.469578
TCGA-DD-A1EH-01	HCC(n=372)	0.615955
TCGA-CC-A7IE-01	HCC(n=372)	2.15619
TCGA-DD-AACU-01	HCC(n=372)	0.472549
TCGA-DD-AACL-01	HCC(n=372)	0.738975
TCGA-DD-A119-01	HCC(n=372)	0.722556
TCGA-G3-A5SJ-01	HCC(n=372)	0.59027
TCGA-DD-A11C-01	HCC(n=372)	1.1366
TCGA-DD-A1EJ-01	HCC(n=372)	1.5833
TCGA-DD-AAEE-01	HCC(n=372)	0.346934
TCGA-WQ-AB4B-01	HCC(n=372)	0.270003
TCGA-FV-A496-01	HCC(n=372)	0
TCGA-KR-A7K2-01	HCC(n=372)	1.34319
TCGA-XR-A8TD-01	HCC(n=372)	0.336713
TCGA-DD-AACM-01	HCC(n=372)	0.399765
TCGA-UB-A7MF-01	HCC(n=372)	0.367722
TCGA-DD-AADY-01	HCC(n=372)	0.562525
TCGA-RC-A6M6-01	HCC(n=372)	1.19564
TCGA-DD-AAVP-01	HCC(n=372)	0.853587
TCGA-WX-AA44-01	HCC(n=372)	1.19436
TCGA-RC-A6M3-01	HCC(n=372)	1.04451
TCGA-RC-A7SF-01	HCC(n=372)	0.181008
TCGA-G3-A3CH-01	HCC(n=372)	1.02085
TCGA-XR-A8TE-01	HCC(n=372)	0.532285
TCGA-2Y-A9GT-01	HCC(n=372)	0.686164
TCGA-2Y-A9GS-01	HCC(n=372)	0.983329
TCGA-DD-A1ED-01	HCC(n=372)	0.296567
TCGA-DD-A1EL-01	HCC(n=372)	0
TCGA-GJ-A6C0-01	HCC(n=372)	0.51095
TCGA-ZP-A9CZ-01	HCC(n=372)	0.379501
TCGA-ZS-A9CE-01	HCC(n=372)	0.874662
TCGA-G3-A25S-01	HCC(n=372)	0.532211
TCGA-CC-A3MA-01	HCC(n=372)	0.271258
TCGA-DD-A73F-01	HCC(n=372)	0.306907
TCGA-CC-A7IJ-01	HCC(n=372)	0.427796
TCGA-RC-A6M4-01	HCC(n=372)	0.282102
TCGA-RC-A7SH-01	HCC(n=372)	0.75287
TCGA-G3-A3CK-01	HCC(n=372)	0
TCGA-DD-AADK-01	HCC(n=372)	0.515264
TCGA-MI-A75H-01	HCC(n=372)	0
TCGA-DD-A3A2-01	HCC(n=372)	0
TCGA-DD-A115-01	HCC(n=372)	0.501312
TCGA-K7-A6G5-01	HCC(n=372)	0
TCGA-DD-AAC8-01	HCC(n=372)	0.240952
TCGA-DD-AADS-01	HCC(n=372)	0.547544
TCGA-DD-AAE3-01	HCC(n=372)	0.542373
TCGA-CC-A5UE-01	HCC(n=372)	0.560044
TCGA-2Y-A9H1-01	HCC(n=372)	0
TCGA-DD-A3A3-01	HCC(n=372)	0.699985
TCGA-DD-AAD0-01	HCC(n=372)	0.358518
TCGA-2Y-A9HA-01	HCC(n=372)	0.63823
TCGA-DD-A4ND-01	HCC(n=372)	0.794653
TCGA-DD-AACO-01	HCC(n=372)	0
TCGA-5R-AA1C-01	HCC(n=372)	0
TCGA-G3-AAV1-01	HCC(n=372)	0
TCGA-XR-A8TF-01	HCC(n=372)	0
TCGA-DD-AACX-01	HCC(n=372)	0.335974
TCGA-CC-A9FU-01	HCC(n=372)	2.66568
TCGA-G3-A25X-01	HCC(n=372)	0.447556
TCGA-WX-AA46-01	HCC(n=372)	0
TCGA-DD-A3A7-01	HCC(n=372)	0.936528
TCGA-DD-AAE7-01	HCC(n=372)	0.551832
TCGA-DD-A114-01	HCC(n=372)	0.570713
TCGA-DD-A73D-01	HCC(n=372)	0
TCGA-DD-AADC-01	HCC(n=372)	0.480627
TCGA-DD-AADV-01	HCC(n=372)	0.305853
TCGA-DD-A1EB-01	HCC(n=372)	0.812529
TCGA-CC-5259-01	HCC(n=372)	1.1229
TCGA-CC-5260-01	HCC(n=372)	0.345697
TCGA-DD-AAD3-01	HCC(n=372)	0.875974
TCGA-PD-A5DF-01	HCC(n=372)	0.594947
TCGA-O8-A75V-01	HCC(n=372)	0.52191
TCGA-BC-A216-01	HCC(n=372)	0.641614
TCGA-2Y-A9H6-01	HCC(n=372)	0.171223
TCGA-CC-A8HU-01	HCC(n=372)	1.04377
TCGA-FV-A495-01	HCC(n=372)	0.579891
TCGA-EP-A26S-01	HCC(n=372)	0.395453
TCGA-BC-A3KF-01	HCC(n=372)	0
TCGA-EP-A2KB-01	HCC(n=372)	0.360891
TCGA-CC-5262-01	HCC(n=372)	0.798038
TCGA-DD-AACH-01	HCC(n=372)	0.397204
TCGA-DD-A11B-01	HCC(n=372)	0
TCGA-2Y-A9H2-01	HCC(n=372)	0.81653
TCGA-DD-AACK-01	HCC(n=372)	0.94829
TCGA-DD-AAD8-01	HCC(n=372)	0
TCGA-G3-A6UC-01	HCC(n=372)	0.273623
TCGA-DD-A73C-01	HCC(n=372)	0
TCGA-DD-A39V-01	HCC(n=372)	0.356378
TCGA-DD-AAEH-01	HCC(n=372)	0.425519
TCGA-MI-A75E-01	HCC(n=372)	0.583515
TCGA-DD-AAW2-01	HCC(n=372)	0
TCGA-DD-AACN-01	HCC(n=372)	0.876625
TCGA-UB-AA0U-01	HCC(n=372)	0.716311
TCGA-DD-AAE1-01	HCC(n=372)	0.870149
TCGA-BC-A3KG-01	HCC(n=372)	0.784315
TCGA-G3-A25W-01	HCC(n=372)	0.907916
TCGA-DD-AAE0-01	HCC(n=372)	0.645481
TCGA-G3-A5SM-01	HCC(n=372)	0.817995
TCGA-BC-A10U-01	HCC(n=372)	0.365462
TCGA-RG-A7D4-01	HCC(n=372)	1.89691
TCGA-MR-A520-01	HCC(n=372)	1.10214
TCGA-DD-A113-01	HCC(n=372)	0.922809
TCGA-DD-A11D-01	HCC(n=372)	0.477132
TCGA-DD-AACW-01	HCC(n=372)	1.03468
TCGA-ZP-A9D4-01	HCC(n=372)	0.346885
TCGA-DD-AADE-01	HCC(n=372)	0
TCGA-2Y-A9H8-01	HCC(n=372)	1.03005
TCGA-DD-AAW0-01	HCC(n=372)	0
TCGA-2Y-A9GW-01	HCC(n=372)	0.366787
TCGA-DD-AACS-01	HCC(n=372)	0.42321
TCGA-DD-A4NL-01	HCC(n=372)	0
TCGA-DD-A4NI-01	HCC(n=372)	0.647156
TCGA-ES-A2HS-01	HCC(n=372)	0
TCGA-BC-A10Z-01	HCC(n=372)	0
TCGA-CC-A9FW-01	HCC(n=372)	0.636237
TCGA-2Y-A9H9-01	HCC(n=372)	0.635784
TCGA-BC-A10R-01	HCC(n=372)	0.194836
TCGA-ED-A7PZ-01	HCC(n=372)	1.30889
TCGA-DD-AADW-01	HCC(n=372)	0.203635
TCGA-DD-A1EA-01	HCC(n=372)	0.41682
TCGA-DD-AACP-01	HCC(n=372)	1.50691
TCGA-BC-A10T-01	HCC(n=372)	0.246608
TCGA-ED-A7PY-01	HCC(n=372)	0.388019
TCGA-G3-A7M6-01	HCC(n=372)	0.366945
TCGA-CC-5261-01	HCC(n=372)	0.394262
TCGA-DD-AACT-01	HCC(n=372)	0.278364
TCGA-DD-A3A8-01	HCC(n=372)	0
TCGA-DD-A4NO-01	HCC(n=372)	0.281785
TCGA-WX-AA47-01	HCC(n=372)	0
TCGA-DD-A4NA-01	HCC(n=372)	0.279016
TCGA-G3-A3CI-01	HCC(n=372)	0
TCGA-DD-A1EK-01	HCC(n=372)	0
TCGA-2Y-A9GV-01	HCC(n=372)	1.29957
TCGA-CC-A7IF-01	HCC(n=372)	0.257913
TCGA-DD-AAE2-01	HCC(n=372)	0.28698
TCGA-BC-A10X-11	Normal(n=50)	0.499419
TCGA-EP-A26S-11	Normal(n=50)	0.236794
TCGA-FV-A23B-11	Normal(n=50)	0
TCGA-BC-A10W-11	Normal(n=50)	0.284765
TCGA-DD-A1EI-11	Normal(n=50)	0.666521
TCGA-DD-A11C-11	Normal(n=50)	0
TCGA-DD-A39V-11	Normal(n=50)	0.448136
TCGA-DD-A3A3-11	Normal(n=50)	0.200293
TCGA-BC-A10U-11	Normal(n=50)	0.407052
TCGA-DD-A1EB-11	Normal(n=50)	0.663422
TCGA-BC-A10T-11	Normal(n=50)	0
TCGA-BC-A10Z-11	Normal(n=50)	0
TCGA-DD-A1EL-11	Normal(n=50)	0
TCGA-DD-A116-11	Normal(n=50)	0
TCGA-DD-A3A8-11	Normal(n=50)	0.299733
TCGA-G3-A3CH-11	Normal(n=50)	0
TCGA-EP-A12J-11	Normal(n=50)	0.175367
TCGA-BC-A110-11	Normal(n=50)	0.385574
TCGA-BD-A3EP-11	Normal(n=50)	0
TCGA-DD-A119-11	Normal(n=50)	0.299321
TCGA-BC-A216-11	Normal(n=50)	0.196602
TCGA-DD-A3A2-11	Normal(n=50)	0
TCGA-DD-A1EG-11	Normal(n=50)	0.415545
TCGA-DD-A11A-11	Normal(n=50)	0
TCGA-DD-A113-11	Normal(n=50)	0
TCGA-DD-A1EJ-11	Normal(n=50)	0.42032
TCGA-DD-A1EC-11	Normal(n=50)	0.153696
TCGA-DD-A118-11	Normal(n=50)	0
TCGA-DD-A3A6-11	Normal(n=50)	0
TCGA-DD-A11D-11	Normal(n=50)	0.841088
TCGA-BC-A10R-11	Normal(n=50)	0
TCGA-FV-A3I0-11	Normal(n=50)	0.219123
TCGA-DD-A39Z-11	Normal(n=50)	0.804308
TCGA-EP-A3RK-11	Normal(n=50)	0.239949
TCGA-BC-A10Y-11	Normal(n=50)	0.234305
TCGA-BC-A10Q-11	Normal(n=50)	0.295121
TCGA-FV-A3R2-11	Normal(n=50)	0
TCGA-DD-A39X-11	Normal(n=50)	0.261722
TCGA-DD-A3A5-11	Normal(n=50)	0.427232
TCGA-DD-A114-11	Normal(n=50)	0.908067
TCGA-FV-A3I1-11	Normal(n=50)	0.273707
TCGA-DD-A1EE-11	Normal(n=50)	0
TCGA-BD-A2L6-11	Normal(n=50)	0.843565
TCGA-DD-A11B-11	Normal(n=50)	0
TCGA-DD-A39W-11	Normal(n=50)	0.239815
TCGA-FV-A2QR-11	Normal(n=50)	0
TCGA-DD-A3A1-11	Normal(n=50)	0.497726
TCGA-DD-A1EH-11	Normal(n=50)	0
TCGA-DD-A3A4-11	Normal(n=50)	1.17896
TCGA-ES-A2HT-11	Normal(n=50)	0.981888
